# Supplementary material for: (E)-3-(9-Anthr­yl)-1-(4-fluoro­phen­yl)-2-(1H-1,2,4-triazol-1-yl)prop-2-en-1-one
Source: Acta Crystallogr Sect E Struct Rep Online. 2009 Oct 3;65(Pt 11):o2598. doi: 10.1107/S1600536809039178 (PMC2971274; doi:10.1107/S1600536809039178)
Supplement: Supplementary file 1 [file e-65-o2598-sup1.cif]

##############################################################################
###                                                                        ###
###        Electronic paper (Acta Crystallographica Section E)             ###
###                                                                        ###
##############################################################################
#                                                                            #
# This CIF contains the data in a paper accepted for publication in Acta     #
# Crystallographica Section E. It conforms to the requirements of Notes      #
# for Authors for Section E, and has been peer reviewed under the auspices   #
# of the IUCr Commission on Journals.                                        #
#                                                                            #
# Full details of the Crystallographic Information File format               #
# are given in the paper "The Crystallographic Information File (CIF):       #
# a New Standard Archive File for Crystallography" by S. R. Hall, F. H.      #
# Allen and I. D. Brown [Acta Cryst. (1991), A47, 655-685].                  #
#                                                                            #
# The current version of the core CIF dictionary is obtainable from          #
# ftp://ftp.iucr.org/pub/cif_core.dic. The current version number is 2.4.    #
#                                                                            #
# Software is freely available for graphical display of the structure(s) in  #
# this CIF.  For information consult the CIF home page http://www.iucr.org/  #
# cif/home.html                                                              #
#                                                                            #
# This file may be used for bona fide research purposes within the           #
# scientific community so long as proper attribution is given to the journal # 
# article from which it was obtained.                                        #
#                                                                            #
##############################################################################
                                             
data_I
_audit_creation_method     SHELXL-97
_chemical_name_systematic
;
(<i>E</i>)-3-(9-Anthryl)-1-(4-fluorophenyl)-2-(1<i>H</i>-1,2,4-triazol-1-
yl)prop-2-en-1-one
;
_chemical_name_common     ?
_chemical_formula_moiety     'C25 H16 F N3 O'
_chemical_formula_sum     'C25 H16 F N3 O'
_chemical_formula_iupac     'C25 H16 F N3 O'
_chemical_formula_weight     393.41
_chemical_melting_point     ?
_symmetry_cell_setting     Orthorhombic
_symmetry_space_group_name_H-M     'P b c a'
_symmetry_space_group_name_hall     '-P 2ac 2ab'
loop_
    _symmetry_equiv_pos_as_xyz
    'x, y, z'
    '-x+1/2, -y, z+1/2'
    '-x, y+1/2, -z+1/2'
    'x+1/2, -y+1/2, -z'
    '-x, -y, -z'
    'x-1/2, y, -z-1/2'
    'x, -y-1/2, z-1/2'
    '-x-1/2, y-1/2, z'
_cell_length_a     13.1115(8)
_cell_length_b     13.4737(8)
_cell_length_c     21.7019(14)
_cell_angle_alpha     90.00
_cell_angle_beta     90.00
_cell_angle_gamma     90.00
_cell_volume     3833.9(4)
_cell_formula_units_Z     8
_cell_measurement_reflns_used     5206
_cell_measurement_theta_min     2.36
_cell_measurement_theta_max     27.56
_cell_measurement_temperature     298(2)
_exptl_crystal_description     block
_exptl_crystal_colour     yellow
_exptl_crystal_size_max     0.20
_exptl_crystal_size_mid     0.10
_exptl_crystal_size_min     0.10
_exptl_crystal_density_diffrn     1.363
_exptl_crystal_density_meas     ?
_exptl_crystal_density_method     'not measured'
_exptl_crystal_F_000     1632
_exptl_absorpt_coefficient_mu     0.092
_exptl_absorpt_correction_type     multi-scan
_exptl_absorpt_process_details     '(SADABS; Sheldrick, 1996)'
_exptl_absorpt_correction_T_min     0.9819
_exptl_absorpt_correction_T_max     0.9909
_exptl_special_details
;
;
_diffrn_ambient_temperature     298(2)
_diffrn_radiation_type     MoK\a
_diffrn_radiation_wavelength     0.71073
_diffrn_radiation_source     'fine-focus sealed tube'
_diffrn_radiation_monochromator     graphite
_diffrn_measurement_device_type     'Bruker SMART'
_diffrn_measurement_method     '\f and \w'
_diffrn_detector_area_resol_mean     ?
_diffrn_reflns_number     16309
_diffrn_reflns_av_R_equivalents     0.0411
_diffrn_reflns_av_sigmaI/netI     0.0273
_diffrn_reflns_theta_min     2.36
_diffrn_reflns_theta_max     27.00
_diffrn_reflns_theta_full     27.00
_diffrn_measured_fraction_theta_max     1.000
_diffrn_measured_fraction_theta_full     1.000
_diffrn_reflns_limit_h_min     -16
_diffrn_reflns_limit_h_max     6
_diffrn_reflns_limit_k_min     -12
_diffrn_reflns_limit_k_max     17
_diffrn_reflns_limit_l_min     -27
_diffrn_reflns_limit_l_max     26
_diffrn_standards_number     ?
_diffrn_standards_interval_count     ?
_diffrn_standards_interval_time     ?
_diffrn_standards_decay_%     ?
_refine_special_details
;
Refinement of <i>F</i>^2^ against ALL reflections. The weighted <i>R</i>-factor
<i>wR</i> and goodness of fit <i>S</i> are based on <i>F</i>^2^, conventional
<i>R</i>-factors <i>R</i> are based on <i>F</i>, with <i>F</i> set to zero for
negative <i>F</i>^2^. The threshold expression of <i>F</i>^2^ >
\s(<i>F</i>^2^) is used only for calculating <i>R</i>-factors(gt) <i>etc</i>.
and is not relevant to the choice of reflections for refinement.
<i>R</i>-factors based on <i>F</i>^2^ are statistically about twice as large
as those based on <i>F</i>, and <i>R</i>- factors based on ALL data will be
even larger.
;
_reflns_number_total     4187
_reflns_number_gt     3550
_reflns_threshold_expression     I>2\s(I)
_refine_ls_structure_factor_coef     Fsqd
_refine_ls_matrix_type     full
_refine_ls_R_factor_all     0.0750
_refine_ls_R_factor_gt     0.0638
_refine_ls_wR_factor_gt     0.1449
_refine_ls_wR_factor_ref     0.1518
_refine_ls_goodness_of_fit_ref     1.140
_refine_ls_restrained_S_all     1.140
_refine_ls_number_reflns     4187
_refine_ls_number_parameters     271
_refine_ls_number_restraints     0
_refine_ls_number_constraints     ?
_refine_ls_hydrogen_treatment     constr
_refine_ls_weighting_scheme     calc
_refine_ls_weighting_details
         'calc w=1/[\s^2^(Fo^2^)+(0.0581P)^2^+1.3538P] where P=(Fo^2^+2Fc^2^)/3'
_atom_sites_solution_hydrogens     geom
_atom_sites_solution_primary     direct
_atom_sites_solution_secondary     difmap
_refine_ls_shift/su_max     0.001
_refine_ls_shift/su_mean     0.000
_refine_diff_density_max     0.236
_refine_diff_density_min     -0.191
_refine_ls_extinction_method     none
_refine_ls_extinction_coef     ?
loop_
    _atom_type_symbol
    _atom_type_description
    _atom_type_scat_dispersion_real
    _atom_type_scat_dispersion_imag
    _atom_type_scat_source
    'C' 'C' 0.0033 0.0016
                         'International Tables Vol C Tables 4.2.6.8 and 6.1.1.4'
    'H' 'H' 0.0000 0.0000
                         'International Tables Vol C Tables 4.2.6.8 and 6.1.1.4'
    'N' 'N' 0.0061 0.0033
                         'International Tables Vol C Tables 4.2.6.8 and 6.1.1.4'
    'O' 'O' 0.0106 0.0060
                         'International Tables Vol C Tables 4.2.6.8 and 6.1.1.4'
    'F' 'F' 0.0171 0.0103
                         'International Tables Vol C Tables 4.2.6.8 and 6.1.1.4'
_computing_data_collection     'SMART (Bruker, 2001)'
_computing_cell_refinement     'SAINT-Plus  (Bruker, 2001)'
_computing_data_reduction     'SAINT-Plus  (Bruker, 2001)'
_computing_structure_solution     'SHELXS97 (Sheldrick, 2008)'
_computing_structure_refinement     'SHELXL97 (Sheldrick, 2008)'
_computing_molecular_graphics     'SHELXTL (Sheldrick, 2008)'
_computing_publication_material     'SHELXTL (Sheldrick, 2008)'
loop_
    _atom_site_type_symbol
    _atom_site_label
    _atom_site_fract_x
    _atom_site_fract_y
    _atom_site_fract_z
    _atom_site_U_iso_or_equiv
    _atom_site_adp_type
    _atom_site_calc_flag
    _atom_site_refinement_flags
    _atom_site_occupancy
    _atom_site_disorder_assembly
    _atom_site_disorder_group
    C C1 0.33997(13) -0.03462(14) 0.19230(8) 0.0395(4) Uani d . 1 . .
    C C2 0.28391(14) -0.00708(17) 0.14089(9) 0.0471(5) Uani d . 1 . .
    H H2 0.2586 0.0572 0.1377 0.057 Uiso calc R 1 . .
    C C3 0.26557(17) -0.0751(2) 0.09435(10) 0.0613(6) Uani d . 1 . .
    H H3 0.2296 -0.0569 0.0592 0.074 Uiso calc R 1 . .
    C C4 0.30156(18) -0.1692(2) 0.10137(12) 0.0676(7) Uani d . 1 . .
    C C5 0.35496(19) -0.19944(19) 0.15162(13) 0.0710(7) Uani d . 1 . .
    H H5 0.3771 -0.2648 0.1551 0.085 Uiso calc R 1 . .
    C C6 0.37565(16) -0.13104(16) 0.19739(11) 0.0544(5) Uani d . 1 . .
    H H6 0.4136 -0.1498 0.2317 0.065 Uiso calc R 1 . .
    C C7 0.35581(14) 0.03737(14) 0.24300(8) 0.0385(4) Uani d . 1 . .
    C C8 0.45641(13) 0.03523(13) 0.27672(8) 0.0360(4) Uani d . 1 . .
    C C9 0.37480(17) 0.02786(19) 0.38130(9) 0.0587(6) Uani d . 1 . .
    H H9 0.3100 0.0069 0.3697 0.070 Uiso calc R 1 . .
    C C10 0.50043(18) 0.07070(17) 0.43119(9) 0.0542(5) Uani d . 1 . .
    H H10 0.5415 0.0867 0.4647 0.065 Uiso calc R 1 . .
    C C11 0.54642(14) 0.03428(14) 0.24860(8) 0.0394(4) Uani d . 1 . .
    H H11 0.6044 0.0310 0.2732 0.047 Uiso calc R 1 . .
    C C12 0.56121(13) 0.03800(14) 0.18104(8) 0.0376(4) Uani d . 1 . .
    C C13 0.53007(13) 0.12230(14) 0.14735(8) 0.0392(4) Uani d . 1 . .
    C C14 0.48685(16) 0.20863(15) 0.17516(9) 0.0475(5) Uani d . 1 . .
    H H14 0.4783 0.2104 0.2177 0.057 Uiso calc R 1 . .
    C C15 0.45807(18) 0.28783(18) 0.14105(11) 0.0589(6) Uani d . 1 . .
    H H15 0.4301 0.3430 0.1605 0.071 Uiso calc R 1 . .
    C C16 0.46980(19) 0.28793(19) 0.07665(11) 0.0634(6) Uani d . 1 . .
    H H16 0.4485 0.3424 0.0537 0.076 Uiso calc R 1 . .
    C C17 0.51180(17) 0.20924(18) 0.04815(10) 0.0576(6) Uani d . 1 . .
    H H17 0.5198 0.2105 0.0056 0.069 Uiso calc R 1 . .
    C C18 0.54443(14) 0.12368(16) 0.08176(8) 0.0437(5) Uani d . 1 . .
    C C19 0.58943(16) 0.04302(16) 0.05307(9) 0.0488(5) Uani d . 1 . .
    H H19 0.5968 0.0439 0.0105 0.059 Uiso calc R 1 . .
    C C20 0.62388(14) -0.03901(15) 0.08563(9) 0.0437(5) Uani d . 1 . .
    C C21 0.67370(18) -0.12021(18) 0.05638(10) 0.0583(6) Uani d . 1 . .
    H H21 0.6821 -0.1195 0.0138 0.070 Uiso calc R 1 . .
    C C22 0.7087(2) -0.19767(19) 0.08895(12) 0.0696(7) Uani d . 1 . .
    H H22 0.7412 -0.2498 0.0689 0.083 Uiso calc R 1 . .
    C C23 0.6965(2) -0.20059(18) 0.15352(12) 0.0667(7) Uani d . 1 . .
    H H23 0.7214 -0.2545 0.1757 0.080 Uiso calc R 1 . .
    C C24 0.64870(17) -0.12541(16) 0.18361(10) 0.0532(5) Uani d . 1 . .
    H H24 0.6408 -0.1288 0.2261 0.064 Uiso calc R 1 . .
    C C25 0.61067(14) -0.04183(14) 0.15128(8) 0.0405(4) Uani d . 1 . .
    F F1 0.28332(14) -0.23601(15) 0.05633(9) 0.1089(7) Uani d . 1 . .
    N N1 0.45059(11) 0.04595(11) 0.34187(7) 0.0386(4) Uani d . 1 . .
    N N2 0.40276(16) 0.04324(16) 0.43811(8) 0.0624(5) Uani d . 1 . .
    N N3 0.53431(13) 0.07357(14) 0.37481(7) 0.0507(4) Uani d . 1 . .
    O O1 0.29069(10) 0.09647(12) 0.25734(7) 0.0580(4) Uani d . 1 . .
loop_
    _atom_site_aniso_label
    _atom_site_aniso_U_11
    _atom_site_aniso_U_22
    _atom_site_aniso_U_33
    _atom_site_aniso_U_12
    _atom_site_aniso_U_13
    _atom_site_aniso_U_23
    C1 0.0319(9) 0.0475(11) 0.0392(9) -0.0033(8) 0.0027(7) -0.0032(8)
    C2 0.0384(10) 0.0588(12) 0.0442(11) -0.0026(9) -0.0005(8) -0.0006(9)
    C3 0.0460(11) 0.0943(19) 0.0437(11) -0.0103(12) -0.0051(9) -0.0090(12)
    C4 0.0497(12) 0.0877(19) 0.0653(15) -0.0100(13) 0.0023(11) -0.0383(14)
    C5 0.0600(14) 0.0563(14) 0.097(2) 0.0019(12) -0.0040(14) -0.0270(14)
    C6 0.0499(12) 0.0502(12) 0.0632(13) 0.0028(10) -0.0088(10) -0.0064(10)
    C7 0.0342(9) 0.0441(10) 0.0372(9) -0.0024(8) 0.0023(7) -0.0008(8)
    C8 0.0386(9) 0.0398(10) 0.0297(8) -0.0014(7) -0.0009(7) -0.0012(7)
    C9 0.0463(11) 0.0879(17) 0.0418(11) -0.0146(11) 0.0088(9) 0.0002(11)
    C10 0.0641(13) 0.0643(14) 0.0343(10) -0.0054(11) -0.0020(9) -0.0053(9)
    C11 0.0350(9) 0.0499(11) 0.0334(9) -0.0006(8) -0.0030(7) 0.0003(8)
    C12 0.0307(8) 0.0506(11) 0.0315(9) -0.0065(8) 0.0011(7) -0.0026(8)
    C13 0.0324(8) 0.0494(11) 0.0358(9) -0.0089(8) -0.0008(7) -0.0002(8)
    C14 0.0499(11) 0.0516(12) 0.0411(10) -0.0046(9) 0.0025(9) -0.0013(9)
    C15 0.0624(14) 0.0503(13) 0.0641(14) 0.0032(10) 0.0060(11) 0.0028(11)
    C16 0.0622(14) 0.0642(15) 0.0637(14) 0.0088(12) 0.0056(11) 0.0229(12)
    C17 0.0559(13) 0.0763(16) 0.0405(11) -0.0025(12) 0.0027(9) 0.0155(11)
    C18 0.0378(9) 0.0573(12) 0.0360(10) -0.0068(9) 0.0002(8) 0.0032(9)
    C19 0.0485(11) 0.0691(14) 0.0288(9) -0.0086(10) 0.0025(8) -0.0007(9)
    C20 0.0389(10) 0.0542(12) 0.0381(10) -0.0091(8) 0.0022(8) -0.0093(9)
    C21 0.0662(14) 0.0628(15) 0.0460(12) -0.0052(12) 0.0095(10) -0.0147(11)
    C22 0.0804(17) 0.0574(15) 0.0710(16) 0.0056(13) 0.0183(13) -0.0151(13)
    C23 0.0755(16) 0.0506(13) 0.0741(16) 0.0068(12) 0.0109(13) 0.0064(12)
    C24 0.0554(12) 0.0562(13) 0.0481(12) 0.0005(10) 0.0085(10) 0.0039(10)
    C25 0.0355(9) 0.0472(11) 0.0389(10) -0.0084(8) 0.0027(7) -0.0014(8)
    F1 0.0917(12) 0.1308(15) 0.1043(13) -0.0117(11) -0.0058(10) -0.0780(12)
    N1 0.0392(8) 0.0445(9) 0.0321(8) -0.0036(7) 0.0021(6) -0.0009(6)
    N2 0.0652(12) 0.0856(14) 0.0365(9) -0.0080(11) 0.0098(8) 0.0014(9)
    N3 0.0491(9) 0.0681(12) 0.0350(8) -0.0111(8) -0.0023(7) -0.0072(8)
    O1 0.0419(8) 0.0665(10) 0.0657(10) 0.0116(7) -0.0041(7) -0.0224(8)
_geom_special_details
;
All e.s.d.'s (except the e.s.d. in the dihedral angle between two l.s. planes)
are estimated using the full covariance matrix. The cell e.s.d.'s are taken
into account individually in the estimation of e.s.d.'s in distances, angles
and torsion angles; correlations between e.s.d.'s in cell parameters are only
used when they are defined by crystal symmetry. An approximate (isotropic)
treatment of cell e.s.d.'s is used for estimating e.s.d.'s involving l.s.
planes.
;
loop_
    _geom_bond_atom_site_label_1
    _geom_bond_atom_site_label_2
    _geom_bond_site_symmetry_2
    _geom_bond_distance
    _geom_bond_publ_flag
    C1 C6 . 1.385(3) ?
    C1 C2 . 1.387(3) ?
    C1 C7 . 1.481(3) ?
    C2 C3 . 1.385(3) ?
    C2 H2 . 0.9300 ?
    C3 C4 . 1.362(4) ?
    C3 H3 . 0.9300 ?
    C4 F1 . 1.350(3) ?
    C4 C5 . 1.358(4) ?
    C5 C6 . 1.382(3) ?
    C5 H5 . 0.9300 ?
    C6 H6 . 0.9300 ?
    C7 O1 . 1.208(2) ?
    C7 C8 . 1.509(2) ?
    C8 C11 . 1.329(2) ?
    C8 N1 . 1.423(2) ?
    C9 N2 . 1.303(3) ?
    C9 N1 . 1.334(2) ?
    C9 H9 . 0.9300 ?
    C10 N3 . 1.302(3) ?
    C10 N2 . 1.341(3) ?
    C10 H10 . 0.9300 ?
    C11 C12 . 1.480(2) ?
    C11 H11 . 0.9300 ?
    C12 C13 . 1.411(3) ?
    C12 C25 . 1.412(3) ?
    C13 C14 . 1.428(3) ?
    C13 C18 . 1.436(3) ?
    C14 C15 . 1.352(3) ?
    C14 H14 . 0.9300 ?
    C15 C16 . 1.406(3) ?
    C15 H15 . 0.9300 ?
    C16 C17 . 1.345(3) ?
    C16 H16 . 0.9300 ?
    C17 C18 . 1.430(3) ?
    C17 H17 . 0.9300 ?
    C18 C19 . 1.385(3) ?
    C19 C20 . 1.387(3) ?
    C19 H19 . 0.9300 ?
    C20 C21 . 1.424(3) ?
    C20 C25 . 1.436(3) ?
    C21 C22 . 1.342(3) ?
    C21 H21 . 0.9300 ?
    C22 C23 . 1.411(4) ?
    C22 H22 . 0.9300 ?
    C23 C24 . 1.358(3) ?
    C23 H23 . 0.9300 ?
    C24 C25 . 1.417(3) ?
    C24 H24 . 0.9300 ?
    N1 N3 . 1.362(2) ?
loop_
    _geom_angle_atom_site_label_1
    _geom_angle_atom_site_label_2
    _geom_angle_atom_site_label_3
    _geom_angle_site_symmetry_1
    _geom_angle_site_symmetry_3
    _geom_angle
    _geom_angle_publ_flag
    C6 C1 C2 . . 119.61(18) ?
    C6 C1 C7 . . 120.50(17) ?
    C2 C1 C7 . . 119.78(18) ?
    C3 C2 C1 . . 120.1(2) ?
    C3 C2 H2 . . 119.9 ?
    C1 C2 H2 . . 119.9 ?
    C4 C3 C2 . . 118.3(2) ?
    C4 C3 H3 . . 120.8 ?
    C2 C3 H3 . . 120.8 ?
    F1 C4 C5 . . 118.2(3) ?
    F1 C4 C3 . . 118.6(3) ?
    C5 C4 C3 . . 123.2(2) ?
    C4 C5 C6 . . 118.6(2) ?
    C4 C5 H5 . . 120.7 ?
    C6 C5 H5 . . 120.7 ?
    C5 C6 C1 . . 120.1(2) ?
    C5 C6 H6 . . 119.9 ?
    C1 C6 H6 . . 119.9 ?
    O1 C7 C1 . . 121.59(17) ?
    O1 C7 C8 . . 120.36(17) ?
    C1 C7 C8 . . 118.06(16) ?
    C11 C8 N1 . . 120.33(16) ?
    C11 C8 C7 . . 123.64(16) ?
    N1 C8 C7 . . 115.66(15) ?
    N2 C9 N1 . . 111.61(19) ?
    N2 C9 H9 . . 124.2 ?
    N1 C9 H9 . . 124.2 ?
    N3 C10 N2 . . 116.04(19) ?
    N3 C10 H10 . . 122.0 ?
    N2 C10 H10 . . 122.0 ?
    C8 C11 C12 . . 124.83(16) ?
    C8 C11 H11 . . 117.6 ?
    C12 C11 H11 . . 117.6 ?
    C13 C12 C25 . . 120.59(16) ?
    C13 C12 C11 . . 120.18(17) ?
    C25 C12 C11 . . 119.17(17) ?
    C12 C13 C14 . . 123.48(17) ?
    C12 C13 C18 . . 119.09(17) ?
    C14 C13 C18 . . 117.41(17) ?
    C15 C14 C13 . . 121.49(19) ?
    C15 C14 H14 . . 119.3 ?
    C13 C14 H14 . . 119.3 ?
    C14 C15 C16 . . 120.9(2) ?
    C14 C15 H15 . . 119.5 ?
    C16 C15 H15 . . 119.5 ?
    C17 C16 C15 . . 120.1(2) ?
    C17 C16 H16 . . 120.0 ?
    C15 C16 H16 . . 120.0 ?
    C16 C17 C18 . . 121.6(2) ?
    C16 C17 H17 . . 119.2 ?
    C18 C17 H17 . . 119.2 ?
    C19 C18 C17 . . 122.07(18) ?
    C19 C18 C13 . . 119.44(18) ?
    C17 C18 C13 . . 118.49(19) ?
    C18 C19 C20 . . 122.34(17) ?
    C18 C19 H19 . . 118.8 ?
    C20 C19 H19 . . 118.8 ?
    C19 C20 C21 . . 122.31(19) ?
    C19 C20 C25 . . 119.16(18) ?
    C21 C20 C25 . . 118.53(19) ?
    C22 C21 C20 . . 121.3(2) ?
    C22 C21 H21 . . 119.3 ?
    C20 C21 H21 . . 119.3 ?
    C21 C22 C23 . . 120.4(2) ?
    C21 C22 H22 . . 119.8 ?
    C23 C22 H22 . . 119.8 ?
    C24 C23 C22 . . 120.6(2) ?
    C24 C23 H23 . . 119.7 ?
    C22 C23 H23 . . 119.7 ?
    C23 C24 C25 . . 121.1(2) ?
    C23 C24 H24 . . 119.4 ?
    C25 C24 H24 . . 119.4 ?
    C12 C25 C24 . . 122.70(17) ?
    C12 C25 C20 . . 119.28(17) ?
    C24 C25 C20 . . 118.02(18) ?
    C9 N1 N3 . . 108.28(15) ?
    C9 N1 C8 . . 131.20(16) ?
    N3 N1 C8 . . 120.40(14) ?
    C9 N2 C10 . . 101.93(17) ?
    C10 N3 N1 . . 102.13(16) ?
loop_
    _geom_torsion_atom_site_label_1
    _geom_torsion_atom_site_label_2
    _geom_torsion_atom_site_label_3
    _geom_torsion_atom_site_label_4
    _geom_torsion_site_symmetry_1
    _geom_torsion_site_symmetry_2
    _geom_torsion_site_symmetry_3
    _geom_torsion_site_symmetry_4
    _geom_torsion
    _geom_torsion_publ_flag
    C6 C1 C2 C3 . . . . -1.3(3) ?
    C7 C1 C2 C3 . . . . -177.61(18) ?
    C1 C2 C3 C4 . . . . 1.7(3) ?
    C2 C3 C4 F1 . . . . 179.6(2) ?
    C2 C3 C4 C5 . . . . -0.3(4) ?
    F1 C4 C5 C6 . . . . 178.8(2) ?
    C3 C4 C5 C6 . . . . -1.3(4) ?
    C4 C5 C6 C1 . . . . 1.6(4) ?
    C2 C1 C6 C5 . . . . -0.4(3) ?
    C7 C1 C6 C5 . . . . 175.9(2) ?
    C6 C1 C7 O1 . . . . -141.0(2) ?
    C2 C1 C7 O1 . . . . 35.2(3) ?
    C6 C1 C7 C8 . . . . 39.1(2) ?
    C2 C1 C7 C8 . . . . -144.71(18) ?
    O1 C7 C8 C11 . . . . -131.1(2) ?
    C1 C7 C8 C11 . . . . 48.8(3) ?
    O1 C7 C8 N1 . . . . 41.8(3) ?
    C1 C7 C8 N1 . . . . -138.21(17) ?
    N1 C8 C11 C12 . . . . -170.82(17) ?
    C7 C8 C11 C12 . . . . 1.8(3) ?
    C8 C11 C12 C13 . . . . 63.7(3) ?
    C8 C11 C12 C25 . . . . -118.9(2) ?
    C25 C12 C13 C14 . . . . -175.05(17) ?
    C11 C12 C13 C14 . . . . 2.2(3) ?
    C25 C12 C13 C18 . . . . 3.3(3) ?
    C11 C12 C13 C18 . . . . -179.43(16) ?
    C12 C13 C14 C15 . . . . 179.98(19) ?
    C18 C13 C14 C15 . . . . 1.6(3) ?
    C13 C14 C15 C16 . . . . 0.0(3) ?
    C14 C15 C16 C17 . . . . -1.2(4) ?
    C15 C16 C17 C18 . . . . 0.7(4) ?
    C16 C17 C18 C19 . . . . -178.8(2) ?
    C16 C17 C18 C13 . . . . 0.9(3) ?
    C12 C13 C18 C19 . . . . -0.7(3) ?
    C14 C13 C18 C19 . . . . 177.72(18) ?
    C12 C13 C18 C17 . . . . 179.52(17) ?
    C14 C13 C18 C17 . . . . -2.0(3) ?
    C17 C18 C19 C20 . . . . 178.12(19) ?
    C13 C18 C19 C20 . . . . -1.6(3) ?
    C18 C19 C20 C21 . . . . -177.50(19) ?
    C18 C19 C20 C25 . . . . 1.4(3) ?
    C19 C20 C21 C22 . . . . 178.3(2) ?
    C25 C20 C21 C22 . . . . -0.6(3) ?
    C20 C21 C22 C23 . . . . 0.2(4) ?
    C21 C22 C23 C24 . . . . 0.3(4) ?
    C22 C23 C24 C25 . . . . -0.5(4) ?
    C13 C12 C25 C24 . . . . 176.20(17) ?
    C11 C12 C25 C24 . . . . -1.1(3) ?
    C13 C12 C25 C20 . . . . -3.5(3) ?
    C11 C12 C25 C20 . . . . 179.16(16) ?
    C23 C24 C25 C12 . . . . -179.6(2) ?
    C23 C24 C25 C20 . . . . 0.2(3) ?
    C19 C20 C25 C12 . . . . 1.2(3) ?
    C21 C20 C25 C12 . . . . -179.87(18) ?
    C19 C20 C25 C24 . . . . -178.53(18) ?
    C21 C20 C25 C24 . . . . 0.4(3) ?
    N2 C9 N1 N3 . . . . 1.0(3) ?
    N2 C9 N1 C8 . . . . 176.88(19) ?
    C11 C8 N1 C9 . . . . -163.3(2) ?
    C7 C8 N1 C9 . . . . 23.5(3) ?
    C11 C8 N1 N3 . . . . 12.2(3) ?
    C7 C8 N1 N3 . . . . -160.99(17) ?
    N1 C9 N2 C10 . . . . -0.7(3) ?
    N3 C10 N2 C9 . . . . 0.2(3) ?
    N2 C10 N3 N1 . . . . 0.4(3) ?
    C9 N1 N3 C10 . . . . -0.8(2) ?
    C8 N1 N3 C10 . . . . -177.23(17) ?
loop_
    _geom_hbond_atom_site_label_D
    _geom_hbond_atom_site_label_H
    _geom_hbond_atom_site_label_A
    _geom_hbond_site_symmetry_A
    _geom_hbond_distance_DH
    _geom_hbond_distance_HA
    _geom_hbond_distance_DA
    _geom_hbond_angle_DHA
    _geom_hbond_publ_flag
    C23 H23 O1 3_645 0.93 2.48 3.354(3) 155.7 no
    C5 H5 N3 3_645 0.93 2.55 3.434(3) 158.2 no
data_global
_journal_date_recd_electronic     2009-09-26
_journal_date_accepted     2009-09-26
_journal_name_full     'Acta Crystallographica, Section E'
_journal_year     2009
_journal_volume     65
_journal_issue     11
_journal_page_first     o2598
_journal_page_last     o2598
_journal_paper_category     QO
_journal_coeditor_code     NG2652
_publ_contact_author_name     'Cheng-He Zhou'
_publ_contact_author_address
;
Laboratory of Bioorganic & Medicinal Chemistry
School of Chemistry and Chemical Engineering
Southwest University
Chongqing 400715
People's Republic of China
;
_publ_contact_author_email     zhouch@swu.edu.cn
_publ_contact_author_fax     '+86-23-68254967'
_publ_contact_author_phone     '+86-23-68254967'
_publ_section_title
;\
(<i>E</i>)-3-(9-Anthryl)-1-(4-fluorophenyl)-2-(1<i>H</i>-1,2,4-triazol-1-yl)\
prop-2-en-1-one
;
loop_
    _publ_author_name
    _publ_author_footnote
    _publ_author_address
    'Wang, Guang-Zhou' .
;
Laboratory of Bioorganic & Medicinal Chemistry
School of Chemistry and Chemical Engineering
Southwest University
Chongqing 400715
People's Republic of China
;
    'Su, Min' .
;
College of Pharmacy
The Third Military Medical University
Chongqing 400038
People's Republic of China
;
    'Zhou, Cheng-He' .
;
Laboratory of Bioorganic & Medicinal Chemistry
School of Chemistry and Chemical Engineering
Southwest University
Chongqing 400715
People's Republic of China
;
_publ_section_synopsis     .
