# Supplementary material for: (E)-3-(9-Anthr­yl)-1-(4-fluoro­phen­yl)-2-(1H-1,2,4-triazol-1-yl)prop-2-en-1-one
Source: Acta Crystallogr Sect E Struct Rep Online. 2009 Oct 3;65(Pt 11):o2598. doi: 10.1107/S1600536809039178 (PMC2971274; doi:10.1107/S1600536809039178)
Supplement: Supplementary file 2 [file e-65-o2598-Isup2.hkl]

# 
# h,k,l, Fc-squared, Fo-squared, sigma(Fo-squared) and status flag 
# 
data_I
_shelx_title ' 090918dm in Pbca' 
_shelx_refln_list_code          4 
_shelx_F_calc_maximum      294.62 
_exptl_crystal_F_000      1632.00 
_reflns_d_resolution_high  0.7828 
 
loop_ 
 _symmetry_equiv_pos_as_xyz 
 'x, y, z' 
 '-x+1/2, -y, z+1/2' 
 '-x, y+1/2, -z+1/2' 
 'x+1/2, -y+1/2, -z' 
 '-x, -y, -z' 
 'x-1/2, y, -z-1/2' 
 'x, -y-1/2, z-1/2' 
 '-x-1/2, y-1/2, z' 
 
_cell_length_a    13.1115 
_cell_length_b    13.4737 
_cell_length_c    21.7019 
_cell_angle_alpha  90.000 
_cell_angle_beta   90.000 
_cell_angle_gamma  90.000 
 
_shelx_F_squared_multiplier     1.000 
 
loop_ 
 _refln_index_h 
 _refln_index_k 
 _refln_index_l 
 _refln_F_squared_calc 
 _refln_F_squared_meas 
 _refln_F_squared_sigma 
 _refln_observed_status 
   4   0   0     8701.59     9080.76     66.23 o 
   6   0   0     2420.69     2662.94     43.22 o 
   8   0   0        1.05       -1.60      3.60 o 
  10   0   0      417.78      418.61     23.81 o 
  12   0   0     5197.75     4539.31    341.47 o 
  14   0   0        3.86       -4.80      6.80 o 
  16   0   0      151.22      166.08     20.41 o 
   2   1   0      790.68      828.59     20.79 o 
   4   1   0      653.94      814.61     18.44 o 
   6   1   0      157.06      133.18      7.43 o 
   8   1   0       45.42       39.37      4.68 o 
  10   1   0      108.93      107.77      7.18 o 
  12   1   0       59.19       55.83      5.87 o 
  14   1   0       11.30       13.68      6.41 o 
  16   1   0        3.40        2.72      8.50 o 
   0   2   0    52806.55    48450.14    364.38 o 
   2   2   0     8518.55     8990.82    225.40 o 
   4   2   0    25504.51    27974.74    541.76 o 
   6   2   0     7934.43     8527.01    169.52 o 
   8   2   0        1.35       -0.42      2.32 o 
  10   2   0     1472.13     1406.14     31.50 o 
  12   2   0      307.79      271.12     12.23 o 
  14   2   0       45.61       59.71     10.40 o 
  16   2   0        5.38       12.46      6.49 o 
   2   3   0     4967.28     5172.66    131.47 o 
   4   3   0    20093.48    21980.04    518.33 o 
   6   3   0     7823.18     8657.66    189.72 o 
   8   3   0     2069.37     2111.83     55.03 o 
  10   3   0        0.61        7.02      3.28 o 
  12   3   0       81.26      102.74      9.09 o 
  14   3   0      125.32      124.24      9.33 o 
  16   3   0       58.96       54.42     10.04 o 
   0   4   0    23369.97    22688.80    106.45 o 
   2   4   0      957.16     1000.15     31.89 o 
   4   4   0       31.96       23.78      2.56 o 
   6   4   0     1788.63     1846.44     49.12 o 
   8   4   0       79.76       66.33      6.24 o 
  10   4   0        0.92        3.27      3.57 o 
  12   4   0       16.72       28.26      6.14 o 
  14   4   0       28.84       47.16      7.04 o 
  16   4   0        1.75        0.82      6.10 o 
   2   5   0     3537.51     3720.70    139.38 o 
   4   5   0     3049.70     3383.24     96.55 o 
   6   5   0     1742.10     1767.29     54.19 o 
   8   5   0      119.83      108.59      6.94 o 
  10   5   0     1905.17     1740.27     27.36 o 
  12   5   0      324.67      278.16     12.70 o 
  14   5   0      537.48      560.54     41.92 o 
  16   5   0        2.07       18.01     10.41 o 
   0   6   0     1489.85     1602.92     91.75 o 
   2   6   0      153.49      110.44      5.04 o 
   4   6   0     5056.37     5501.88    163.82 o 
   6   6   0       16.12       30.28      3.47 o 
   8   6   0       81.44       78.88      7.68 o 
  10   6   0       14.07        8.81      4.81 o 
  12   6   0       11.19       20.55      6.75 o 
  14   6   0        6.40        5.98      5.00 o 
   2   7   0     1081.69     1032.18     60.90 o 
   4   7   0     3009.45     3241.75    100.34 o 
   6   7   0      193.11      228.38     11.13 o 
   8   7   0       12.69        5.50      4.10 o 
  10   7   0     2233.51     2090.11     84.44 o 
  12   7   0      125.92      142.96     14.30 o 
  14   7   0      146.88      143.12     15.04 o 
   0   8   0     2833.64     3040.60    255.33 o 
   2   8   0     1936.00     1894.26     91.57 o 
   4   8   0      446.01      398.31     13.61 o 
   6   8   0       16.97       22.09      9.00 o 
   8   8   0       40.34       39.21     13.11 o 
  10   8   0        9.72       20.04      7.42 o 
  12   8   0       32.59       29.61      7.26 o 
  14   8   0        9.54       16.20      6.50 o 
   2   9   0       64.39       59.82      7.35 o 
   4   9   0       89.28       94.57      5.90 o 
   6   9   0     2941.89     3032.72    303.65 o 
   8   9   0      246.20      244.98     20.51 o 
  10   9   0       31.17       39.89      7.75 o 
  12   9   0        7.17        5.19      4.60 o 
  14   9   0        1.70       12.27      8.20 o 
   0  10   0      198.07      231.32     17.01 o 
   2  10   0      862.85      683.51     48.12 o 
   4  10   0     2394.19     2154.77     36.27 o 
   6  10   0      936.29      973.33     63.82 o 
   8  10   0        6.72        5.13      5.40 o 
  10  10   0      468.85      449.35     30.12 o 
  12  10   0        1.74       11.34      5.10 o 
   2  11   0      447.42      412.75     30.42 o 
   4  11   0      309.43      262.60     14.91 o 
   6  11   0      195.96      161.27     11.49 o 
   8  11   0       11.93       13.01      7.80 o 
  10  11   0       89.31      148.43     27.61 o 
  12  11   0       89.14       97.76     12.45 o 
   0  12   0    11227.53    10655.15    123.06 o 
   2  12   0     2310.37     2167.29     48.02 o 
   4  12   0      655.95      575.63     21.19 o 
   6  12   0      231.69      210.51     21.01 o 
   8  12   0        0.20        8.80      6.80 o 
  10  12   0      559.35      524.46     33.82 o 
  12  12   0      143.13      152.68     23.21 o 
   2  13   0       35.96       26.98      7.56 o 
   4  13   0       13.91       39.32      8.46 o 
   6  13   0      144.01      154.28     18.01 o 
   8  13   0       18.16       20.61      8.20 o 
  10  13   0       24.96       27.81     10.21 o 
   0  14   0      335.60      257.33     22.21 o 
   2  14   0        5.91       23.83      7.38 o 
   4  14   0      728.61      633.01     32.32 o 
   6  14   0       89.96       81.64     16.41 o 
   8  14   0      116.46      141.87     21.81 o 
   2  15   0       23.77       35.62      7.91 o 
   4  15   0      116.83      142.87     21.21 o 
   6  15   0       75.36       90.05     18.01 o 
   8  15   0       13.50       11.21      9.40 o 
   0  16   0      108.20      123.66     19.41 o 
   2  16   0       86.21       86.68     11.59 o 
   4  16   0        7.67       13.61      9.40 o 
   6  16   0        7.82       18.81     11.41 o 
   2  17   0      101.50      127.06     21.61 o 
   1   1   1     1599.93     1714.37     64.69 o 
   2   1   1     2238.53     2322.88     32.63 o 
   3   1   1    21868.59    23347.76    249.82 o 
   4   1   1    18094.79    20101.22    145.32 o 
   5   1   1      275.51      291.52      5.79 o 
   6   1   1        8.01        7.56      1.67 o 
   7   1   1      447.51      423.07      8.31 o 
   8   1   1      562.12      519.24     11.27 o 
   9   1   1       83.43       85.96      4.36 o 
  10   1   1      208.04      177.67      6.25 o 
  11   1   1       37.12       47.11      3.83 o 
  12   1   1      431.79      363.34     14.61 o 
  13   1   1       28.09       39.05      5.03 o 
  14   1   1       21.42       21.65      4.64 o 
  15   1   1        8.04       15.12      4.37 o 
  16   1   1       64.13       66.44      7.61 o 
   0   2   1      735.67      869.44     13.41 o 
   1   2   1     2230.29     2323.39     35.03 o 
   2   2   1    32085.52    33340.87    408.57 o 
   3   2   1     4397.00     4776.39     57.69 o 
   4   2   1    17852.37    19836.12    226.33 o 
   5   2   1     7944.96     8724.16    108.47 o 
   6   2   1      175.91      183.12      4.84 o 
   7   2   1        0.01        1.92      1.37 o 
   8   2   1      942.60      984.40     15.45 o 
   9   2   1      142.12      139.39      5.53 o 
  10   2   1       25.62       26.29      3.41 o 
  11   2   1       17.55       23.68      3.45 o 
  12   2   1      272.18      240.92     11.25 o 
  13   2   1       10.62       13.70      3.19 o 
  14   2   1        8.86       10.65      3.44 o 
  15   2   1        0.00        3.46      3.81 o 
  16   2   1       33.91       41.55      6.48 o 
   1   3   1     8215.81     8685.44    130.09 o 
   2   3   1     2370.22     2339.68     36.25 o 
   3   3   1      905.91      824.03     17.78 o 
   4   3   1     1120.36     1167.13     24.86 o 
   5   3   1     5807.88     6271.05    108.92 o 
   6   3   1     1950.53     2039.85     27.16 o 
   7   3   1       93.46      125.62     21.18 o 
   8   3   1     1570.74     1586.56     17.99 o 
   9   3   1        0.04        0.67      1.77 o 
  10   3   1       52.24       60.36      4.66 o 
  11   3   1        0.45        2.88      2.35 o 
  12   3   1      109.95      112.84      6.13 o 
  13   3   1       67.34       73.72      5.88 o 
  14   3   1      122.95      122.47      7.84 o 
  15   3   1       17.19       25.47      5.11 o 
  16   3   1        0.96        9.82      4.19 o 
   0   4   1    63577.33    59457.05   1224.95 o 
   1   4   1     1113.05     1171.06     20.61 o 
   2   4   1     3185.78     3368.41     50.02 o 
   3   4   1      145.61      155.82      4.77 o 
   4   4   1      865.91      936.42     29.68 o 
   5   4   1      206.82      229.70      4.98 o 
   6   4   1      119.27      154.00      4.65 o 
   7   4   1     1048.29     1047.63     12.39 o 
   8   4   1     3375.65     3463.14     35.90 o 
   9   4   1     1138.97     1077.05     14.29 o 
  10   4   1      823.53      723.88     21.62 o 
  11   4   1      363.84      331.89      9.14 o 
  12   4   1     1466.14     1416.36     19.18 o 
  13   4   1        1.36        6.63      2.64 o 
  14   4   1       16.58       29.92      4.18 o 
  15   4   1        3.82       14.26      4.20 o 
  16   4   1        2.08        9.93      4.50 o 
   1   5   1      278.32      310.11     16.40 o 
   2   5   1      556.05      634.92      9.57 o 
   3   5   1      272.39      320.55      7.35 o 
   4   5   1       17.52       27.45      1.65 o 
   5   5   1     2577.95     2794.32     40.61 o 
   6   5   1      645.41      638.35      9.05 o 
   7   5   1       14.66       14.67      2.33 o 
   8   5   1     2747.11     2822.35     57.70 o 
   9   5   1     1235.09     1224.75     19.43 o 
  10   5   1       18.78       18.90      3.56 o 
  11   5   1      229.02      201.92      7.46 o 
  12   5   1       18.00       15.50      3.39 o 
  13   5   1      106.21      131.18      7.12 o 
  14   5   1      143.14      155.68      8.25 o 
  15   5   1      130.84      124.27     10.74 o 
  16   5   1        5.09       16.53      9.00 o 
   0   6   1     3320.28     3498.21    122.22 o 
   1   6   1     2650.58     2684.99     59.03 o 
   2   6   1     9365.66    10064.27    195.98 o 
   3   6   1     1154.98     1059.58     23.65 o 
   4   6   1      404.43      408.05      9.49 o 
   5   6   1       85.65       77.50      3.83 o 
   6   6   1       82.52      105.61      4.63 o 
   7   6   1       70.31       69.86      3.62 o 
   8   6   1       11.23       10.53      2.13 o 
   9   6   1       12.56       19.39      2.83 o 
  10   6   1      830.96      789.17     14.33 o 
  11   6   1      430.45      387.11     11.19 o 
  12   6   1        0.54        7.16      3.93 o 
  13   6   1       42.63       47.21      6.37 o 
  14   6   1       75.36       66.60      7.36 o 
  15   6   1       49.27       41.83      5.74 o 
   1   7   1     1830.20     1934.93     43.85 o 
   2   7   1       94.00      100.67      5.72 o 
   3   7   1     1490.81     1394.74     26.64 o 
   4   7   1       19.41       24.87      2.03 o 
   5   7   1       46.04       53.95      2.78 o 
   6   7   1       47.10       36.64      3.28 o 
   7   7   1       13.55       17.49      3.21 o 
   8   7   1      127.72      112.66      6.62 o 
   9   7   1      333.54      340.94     11.55 o 
  10   7   1       28.48       36.32      5.83 o 
  11   7   1       82.74      100.64      8.46 o 
  12   7   1       73.27       86.22      8.38 o 
  13   7   1      154.23      164.16      9.49 o 
  14   7   1      110.25      101.95      9.00 o 
  15   7   1       38.97       37.35      5.58 o 
   0   8   1      896.93      767.52     35.08 o 
   1   8   1      244.89      283.67     13.64 o 
   2   8   1     1585.92     1704.83     56.88 o 
   3   8   1      242.10      218.00      5.48 o 
   4   8   1       19.63       19.25      2.37 o 
   5   8   1        2.30        3.46      1.59 o 
   6   8   1      374.56      356.76     20.77 o 
   7   8   1       47.95       50.93      5.39 o 
   8   8   1      564.74      577.29     14.42 o 
   9   8   1      400.16      386.43     12.66 o 
  10   8   1     1499.65     1410.18     48.12 o 
  11   8   1       25.85       30.71      5.26 o 
  12   8   1      127.82      146.19      9.05 o 
  13   8   1        0.03        9.75      3.81 o 
  14   8   1        8.81       21.00      4.72 o 
   1   9   1      742.21      654.08     16.19 o 
   2   9   1       71.34       88.79      4.27 o 
   3   9   1      104.33       95.55      3.97 o 
   4   9   1       80.65       84.21      5.46 o 
   5   9   1      815.32      716.78     21.70 o 
   6   9   1       83.29       89.37      6.04 o 
   7   9   1        9.02       15.37      3.50 o 
   8   9   1      902.77      857.35     26.86 o 
   9   9   1        2.99       14.94      3.62 o 
  10   9   1       46.94       60.89     14.05 o 
  11   9   1        5.78        8.19      4.36 o 
  12   9   1       16.15       26.62      4.49 o 
  13   9   1        2.87       12.62      3.37 o 
  14   9   1        9.43       20.74      4.18 o 
   0  10   1       41.82       39.25      6.77 o 
   1  10   1       10.18        7.48      2.78 o 
   2  10   1      686.94      594.19     27.93 o 
   3  10   1      698.41      615.70     13.82 o 
   4  10   1      399.69      355.74     11.07 o 
   5  10   1     1057.42      986.46     32.48 o 
   6  10   1      112.26      125.92      5.62 o 
   7  10   1      245.37      234.59      9.42 o 
   8  10   1      150.56      155.29      8.00 o 
   9  10   1      159.81      168.16      8.59 o 
  10  10   1       87.10      103.86      8.63 o 
  11  10   1       37.90       46.04      5.85 o 
  12  10   1       62.85       75.37      7.74 o 
  13  10   1        4.07        4.18      3.30 o 
   1  11   1      193.31      174.06      8.38 o 
   2  11   1       31.37       29.66      5.22 o 
   3  11   1        5.64        5.30      3.91 o 
   4  11   1        1.18        4.92      3.50 o 
   5  11   1       57.72       73.68      6.69 o 
   6  11   1      163.80      152.70      9.60 o 
   7  11   1      169.14      136.00     11.60 o 
   8  11   1      203.23      212.38     11.11 o 
   9  11   1       10.19       23.13      4.30 o 
  10  11   1       15.66       16.40      3.79 o 
  11  11   1       14.32       22.75      4.54 o 
  12  11   1        9.96       17.05      3.79 o 
   0  12   1       29.96       21.90      9.30 o 
   1  12   1       35.40       31.79      6.39 o 
   2  12   1       24.27       21.72      5.40 o 
   3  12   1       47.17       42.70      5.85 o 
   4  12   1        2.35        4.53      3.60 o 
   5  12   1       19.50       18.80      5.08 o 
   6  12   1       47.62       63.90      8.01 o 
   7  12   1        5.19        7.41      5.80 o 
   8  12   1        0.01        4.46      4.50 o 
   9  12   1       14.23       10.46      5.02 o 
  10  12   1       16.47       36.82      8.06 o 
  11  12   1        0.36       10.77      5.23 o 
   1  13   1      580.85      492.92     14.58 o 
   2  13   1        0.75        0.75      3.78 o 
   3  13   1       16.57       33.33      5.75 o 
   4  13   1        0.92        6.33      3.83 o 
   5  13   1        2.85        6.01      4.34 o 
   6  13   1       98.67      103.77     12.80 o 
   7  13   1       61.46       60.11     10.51 o 
   8  13   1      264.22      228.51     16.12 o 
   9  13   1        4.75        4.14      8.10 o 
  10  13   1        7.52       11.13      5.94 o 
   0  14   1       76.07       79.27     11.18 o 
   1  14   1       92.38       89.83      8.27 o 
   2  14   1      236.64      211.23     10.20 o 
   3  14   1      230.43      241.82     11.02 o 
   4  14   1      192.48      162.58     11.14 o 
   5  14   1       85.84       93.17     12.88 o 
   6  14   1       15.98       26.26      7.42 o 
   7  14   1        7.08       19.67      7.07 o 
   8  14   1       44.17       44.56      9.19 o 
   9  14   1       45.23       51.19     10.32 o 
   1  15   1        0.34        5.50      3.39 o 
   2  15   1       30.43       41.84      5.91 o 
   3  15   1       11.55       20.59      5.30 o 
   4  15   1       87.31      118.74     11.12 o 
   5  15   1       42.37       64.61     10.81 o 
   6  15   1      114.44      134.60     15.71 o 
   7  15   1        1.11        9.89      6.21 o 
   8  15   1       92.00       90.71     13.72 o 
   0  16   1      168.62      190.90     14.31 o 
   1  16   1        0.68        7.13      3.69 o 
   2  16   1        0.35        4.64      3.75 o 
   3  16   1        0.36        6.33      6.15 o 
   4  16   1        0.13        8.66      5.92 o 
   5  16   1       40.41       40.50      9.80 o 
   6  16   1        5.76       12.90      5.90 o 
   1  17   1        1.25       12.61      4.44 o 
   2  17   1       12.93       18.16      6.18 o 
   1   0   2      705.15      708.31     36.22 o 
   2   0   2      459.35      409.06     32.02 o 
   3   0   2    36528.14    38570.91    703.01 o 
   4   0   2     5425.37     5444.21     75.20 o 
   5   0   2     1068.57     1025.18     18.28 o 
   6   0   2     1127.71     1248.88     27.13 o 
   7   0   2      411.43      357.12      9.80 o 
   8   0   2      544.73      539.77     15.92 o 
   9   0   2      568.13      538.47     13.37 o 
  10   0   2     3234.92     3274.09     50.74 o 
  11   0   2       28.68       37.43      5.40 o 
  12   0   2     1009.97      961.25     28.00 o 
  13   0   2       29.89       38.10      6.39 o 
  14   0   2       97.39      100.85     12.29 o 
  15   0   2      522.72      430.18     21.86 o 
  16   0   2       18.76       38.75     12.81 o 
   1   1   2      131.37      117.05      2.98 o 
   2   1   2      223.73      187.06      6.88 o 
   3   1   2    86803.51    87353.25   2047.62 o 
   4   1   2      959.26      959.47     15.95 o 
   5   1   2      791.25      750.01      9.18 o 
   6   1   2     4556.18     4897.39     55.56 o 
   7   1   2      765.22      777.31     30.55 o 
   8   1   2      301.83      286.13      7.46 o 
   9   1   2      685.42      698.71     12.16 o 
  10   1   2      295.05      283.42      7.43 o 
  11   1   2       30.61       32.48      3.77 o 
  12   1   2        1.42        0.19      2.37 o 
  13   1   2       11.36       21.73      4.18 o 
  14   1   2        8.82       14.37      3.76 o 
  15   1   2       98.40       94.79      8.80 o 
  16   1   2       37.87       52.99      7.14 o 
   0   2   2    27580.32    25601.46    294.63 o 
   1   2   2     5186.02     5038.66     72.10 o 
   2   2   2       56.35       39.97      1.70 o 
   3   2   2    55357.17    57749.95    806.18 o 
   4   2   2     4540.15     4986.28     61.53 o 
   5   2   2      186.32      193.82      4.95 o 
   6   2   2      531.46      607.08      9.26 o 
   7   2   2      153.84      155.23      4.83 o 
   8   2   2     1397.83     1428.38     15.02 o 
   9   2   2      255.29      254.86      6.97 o 
  10   2   2     1405.13     1347.27     19.14 o 
  11   2   2      225.18      199.15      7.05 o 
  12   2   2      655.94      608.50     13.02 o 
  13   2   2       76.66       79.25      6.82 o 
  14   2   2       14.25       23.79      4.24 o 
  15   2   2      307.10      289.46     12.78 o 
  16   2   2       26.11       31.48      5.95 o 
   1   3   2    31938.57    31969.37    378.10 o 
   2   3   2        1.98        6.59      0.91 o 
   3   3   2     3410.37     3463.80     63.58 o 
   4   3   2        5.75       19.54      3.84 o 
   5   3   2       19.51       29.69      2.30 o 
   6   3   2       57.52       70.91      3.45 o 
   7   3   2     3686.99     3789.34     51.15 o 
   8   3   2       39.75       36.93      3.50 o 
   9   3   2      229.46      227.67      7.08 o 
  10   3   2       30.43       30.13      3.53 o 
  11   3   2       87.02       81.84      5.52 o 
  12   3   2      132.22      117.67      6.32 o 
  13   3   2       28.42       44.84      4.73 o 
  14   3   2        4.41       10.75      3.60 o 
  15   3   2       41.94       52.01      6.09 o 
  16   3   2       13.66       16.36      5.04 o 
   0   4   2       33.33       52.80      3.65 o 
   1   4   2      356.20      357.25      8.16 o 
   2   4   2     3647.79     3858.85     55.42 o 
   3   4   2     2590.56     2648.25     49.11 o 
   4   4   2       73.10       99.85      3.06 o 
   5   4   2      324.38      340.80      8.14 o 
   6   4   2      489.14      547.71      9.69 o 
   7   4   2     3989.27     4216.21     60.88 o 
   8   4   2      937.87      886.43     17.75 o 
   9   4   2      502.25      477.90      9.67 o 
  10   4   2     1381.11     1325.36     19.37 o 
  11   4   2       41.81       46.82      4.69 o 
  12   4   2       13.35       21.74      4.96 o 
  13   4   2       18.99       22.14      3.36 o 
  14   4   2       48.06       60.55      6.11 o 
  15   4   2      219.38      201.93      9.37 o 
  16   4   2        0.26       15.38      5.40 o 
   1   5   2    10342.87    10667.87    153.42 o 
   2   5   2      335.62      305.36      6.66 o 
   3   5   2      228.38      195.03      6.49 o 
   4   5   2      153.78      122.38      3.07 o 
   5   5   2        5.55       14.65      1.88 o 
   6   5   2      115.30       94.63      3.77 o 
   7   5   2        9.33       30.44     10.58 o 
   8   5   2      104.74      103.30      6.08 o 
   9   5   2      306.15      275.82      7.61 o 
  10   5   2      239.58      239.01      7.59 o 
  11   5   2      544.08      498.30     11.20 o 
  12   5   2        5.75       10.01      3.16 o 
  13   5   2      231.30      220.73      8.33 o 
  14   5   2       17.52       23.75      4.41 o 
  15   5   2      170.86      172.74     12.49 o 
   0   6   2     1631.64     1634.36     18.29 o 
   1   6   2       53.09       40.92      1.90 o 
   2   6   2      464.48      426.67      8.28 o 
   3   6   2       28.62       39.27      2.59 o 
   4   6   2       16.36       13.72      1.79 o 
   5   6   2      764.40      850.63     21.00 o 
   6   6   2       14.86       18.62      2.09 o 
   7   6   2       13.44       28.16      2.75 o 
   8   6   2       80.84       80.41      4.33 o 
   9   6   2      243.08      252.01      7.29 o 
  10   6   2      116.95      122.76      6.95 o 
  11   6   2       10.26        8.57      3.65 o 
  12   6   2       46.56       40.86      6.06 o 
  13   6   2       59.59       54.64      6.82 o 
  14   6   2        0.95       15.26      4.10 o 
  15   6   2       15.56       31.27      5.73 o 
   1   7   2     3472.16     3888.14     88.40 o 
   2   7   2      217.52      226.07      5.61 o 
   3   7   2      512.41      547.36     12.59 o 
   4   7   2      346.41      366.15      5.98 o 
   5   7   2       76.70       62.54      2.90 o 
   6   7   2      515.53      497.16     15.28 o 
   7   7   2        9.90       10.53      2.36 o 
   8   7   2      262.44      235.56      9.04 o 
   9   7   2       11.67       10.50      4.62 o 
  10   7   2        0.01        3.88      3.50 o 
  11   7   2      249.39      256.02     11.10 o 
  12   7   2       85.87       96.09      8.42 o 
  13   7   2      519.34      422.54     14.65 o 
  14   7   2       14.91       20.62      4.33 o 
  15   7   2       19.01       28.46      4.83 o 
   0   8   2      116.30      106.99      6.59 o 
   1   8   2       78.13       89.70      4.41 o 
   2   8   2       14.45       18.85      2.08 o 
   3   8   2      177.33      181.41      5.74 o 
   4   8   2       56.84       71.24      4.42 o 
   5   8   2       22.24       34.08      3.04 o 
   6   8   2        5.83        7.86      2.57 o 
   7   8   2     1197.19     1151.99     43.01 o 
   8   8   2      423.00      409.71     12.20 o 
   9   8   2      989.70      954.91     36.04 o 
  10   8   2      213.60      191.12     10.42 o 
  11   8   2       46.30       44.20      6.05 o 
  12   8   2        8.89       21.73      4.70 o 
  13   8   2      209.82      196.24     10.10 o 
  14   8   2       12.62       16.90      4.36 o 
   1   9   2      241.83      221.76      7.81 o 
   2   9   2      107.93      100.51      4.63 o 
   3   9   2      259.80      253.52     10.56 o 
   4   9   2        2.40        4.49      1.63 o 
   5   9   2      635.16      573.09     21.01 o 
   6   9   2       97.36      107.47      6.02 o 
   7   9   2      401.76      383.84     18.61 o 
   8   9   2       47.72       54.41      5.95 o 
   9   9   2       74.65       80.85      7.27 o 
  10   9   2        0.90        8.93      3.17 o 
  11   9   2        1.04       11.82      3.51 o 
  12   9   2        6.81       18.88      4.01 o 
  13   9   2       25.42       32.43      5.83 o 
  14   9   2        0.56        4.02      2.99 o 
   0  10   2       37.13       35.53      6.43 o 
   1  10   2       51.62       49.43      5.09 o 
   2  10   2      586.07      558.82     15.60 o 
   3  10   2     2131.88     1909.07     23.81 o 
   4  10   2       19.97       31.79      4.03 o 
   5  10   2      172.28      162.47      6.82 o 
   6  10   2       66.79       67.66      5.79 o 
   7  10   2       20.12       11.52      4.62 o 
   8  10   2       12.22       15.98      3.76 o 
   9  10   2      222.85      211.48     15.05 o 
  10  10   2      552.89      487.26     15.01 o 
  11  10   2       13.11       24.31      4.23 o 
  12  10   2        6.27       15.46      4.44 o 
  13  10   2       13.94       27.32      4.76 o 
   1  11   2      509.38      449.93     12.40 o 
   2  11   2       29.59       26.77      5.08 o 
   3  11   2     3585.80     3296.62     54.01 o 
   4  11   2       21.17       24.33      4.80 o 
   5  11   2      310.18      257.51     11.94 o 
   6  11   2        0.04       -2.51      3.18 o 
   7  11   2        6.33       14.63      6.30 o 
   8  11   2        8.88       14.26      4.51 o 
   9  11   2        5.31        7.29      4.74 o 
  10  11   2       20.81       31.32      4.56 o 
  11  11   2       16.59       16.43      3.86 o 
  12  11   2        5.27        9.99      3.62 o 
   0  12   2      731.53      683.79     22.99 o 
   1  12   2     1123.32     1045.36     20.22 o 
   2  12   2      150.63      128.49      8.32 o 
   3  12   2      173.31      149.53      8.35 o 
   4  12   2       35.03       40.74      5.75 o 
   5  12   2      284.99      263.27     12.39 o 
   6  12   2      114.71      115.44     10.16 o 
   7  12   2       24.21       33.16     11.31 o 
   8  12   2        0.30       -5.93      4.42 o 
   9  12   2       14.08       29.52      6.79 o 
  10  12   2      358.14      278.90     17.53 o 
  11  12   2       95.02      104.82     14.61 o 
   1  13   2       93.83      114.10      8.78 o 
   2  13   2        5.42       10.80      4.27 o 
   3  13   2      346.22      327.26     12.03 o 
   4  13   2       78.18       85.25      9.32 o 
   5  13   2      156.98      149.20     10.02 o 
   6  13   2        1.91        7.45      4.41 o 
   7  13   2        5.09       10.21      4.95 o 
   8  13   2       34.36       59.59     10.59 o 
   9  13   2       11.03       16.29      5.70 o 
  10  13   2       12.87       16.82      7.30 o 
   0  14   2      379.91      326.21     17.33 o 
   1  14   2      178.29      159.28      9.04 o 
   2  14   2       92.96       83.10      7.81 o 
   3  14   2      503.94      467.16     17.51 o 
   4  14   2       51.01       64.95      8.74 o 
   5  14   2      331.81      288.74     15.33 o 
   6  14   2       27.13       26.19      7.44 o 
   7  14   2        1.11        0.08      4.60 o 
   8  14   2       38.72       47.94     18.11 o 
   9  14   2       90.34      104.99     15.31 o 
   1  15   2       62.00       68.79      7.51 o 
   2  15   2        3.36       16.76      4.23 o 
   3  15   2        7.01       18.89      5.11 o 
   4  15   2       10.39       16.82      5.95 o 
   5  15   2        7.16        8.93      5.41 o 
   6  15   2        2.29        9.92      9.80 o 
   7  15   2       25.91       37.66      8.86 o 
   8  15   2        1.71       19.65      6.55 o 
   0  16   2      170.44      170.57     13.65 o 
   1  16   2        0.01        8.31      3.71 o 
   2  16   2       11.13       15.69      5.04 o 
   3  16   2        4.27       15.22      5.06 o 
   4  16   2       18.42       19.01      7.36 o 
   5  16   2        3.27        1.88      5.09 o 
   6  16   2        4.95       14.50      8.70 o 
   1  17   2        4.05       12.53      5.04 o 
   2  17   2       15.82       28.35      6.50 o 
   1   1   3     2194.14     2246.81     79.02 o 
   2   1   3    11232.22    11687.13    311.64 o 
   3   1   3    10260.23    11310.90    242.12 o 
   4   1   3        2.76       16.36      1.36 o 
   5   1   3        1.86        1.92      1.03 o 
   6   1   3      500.03      494.22      7.08 o 
   7   1   3      473.24      500.28     14.77 o 
   8   1   3     1933.82     2085.57     22.13 o 
   9   1   3      502.81      485.34      8.91 o 
  10   1   3      209.52      200.16      6.37 o 
  11   1   3        1.06       -1.95      2.23 o 
  12   1   3       69.32       68.26      6.21 o 
  13   1   3      216.57      210.44      9.00 o 
  14   1   3        0.18        3.72      2.84 o 
  15   1   3        1.90        5.27      3.71 o 
  16   1   3       25.87       31.54      5.87 o 
   0   2   3     5822.59     5729.64     91.63 o 
   1   2   3      929.15      913.70     12.69 o 
   2   2   3    41593.33    42158.28    969.26 o 
   3   2   3     1024.51     1050.37     21.74 o 
   4   2   3     1418.97     1485.51     30.04 o 
   5   2   3      271.33      289.62      5.97 o 
   6   2   3        2.58        8.94      1.82 o 
   7   2   3      907.88     1157.95     74.11 o 
   8   2   3     1009.93     1030.68     14.05 o 
   9   2   3      121.31      131.66      5.18 o 
  10   2   3       73.94       64.77      4.59 o 
  11   2   3       46.58       53.10      4.66 o 
  12   2   3      231.64      211.62      7.56 o 
  13   2   3      121.34      121.69      7.78 o 
  14   2   3       68.53       73.89      6.85 o 
  15   2   3       65.25       87.65      7.63 o 
  16   2   3        4.38        6.14      4.15 o 
   1   3   3     3278.11     3149.80     54.40 o 
   2   3   3      998.16     1005.45     10.26 o 
   3   3   3        0.53        1.17      0.60 o 
   4   3   3     2477.52     2648.03     42.64 o 
   5   3   3        0.40        3.19      1.28 o 
   6   3   3     4667.99     5068.80     69.02 o 
   7   3   3     1061.41      943.90     14.78 o 
   8   3   3        0.01        0.11      1.75 o 
   9   3   3       11.87       16.42      2.64 o 
  10   3   3      196.90      173.98      6.36 o 
  11   3   3      110.07      107.18      5.69 o 
  12   3   3       73.43       74.42      5.65 o 
  13   3   3      169.25      164.20      8.01 o 
  14   3   3       15.11       21.37      4.31 o 
  15   3   3       13.65       18.49      4.03 o 
  16   3   3       34.68       51.51      7.11 o 
   0   4   3     4217.83     4061.83     66.08 o 
   1   4   3      610.20      614.01      9.03 o 
   2   4   3     2129.25     2091.52     25.87 o 
   3   4   3     1238.55     1286.60     18.18 o 
   4   4   3      254.04      262.09     12.26 o 
   5   4   3     1681.02     1990.77     36.20 o 
   6   4   3      249.32      299.40      7.48 o 
   7   4   3     2331.42     2527.60     35.15 o 
   8   4   3      204.79      213.73     15.74 o 
   9   4   3        2.64        6.33      2.13 o 
  10   4   3      730.23      690.86     14.12 o 
  11   4   3       83.17       78.31      5.55 o 
  12   4   3      134.46      126.15      6.69 o 
  13   4   3       94.13      106.49      6.32 o 
  14   4   3       15.93       21.72      4.25 o 
  15   4   3        0.22       12.91      3.71 o 
  16   4   3       21.62       31.77      5.44 o 
   1   5   3       14.24        7.33      1.08 o 
   2   5   3      833.72      724.09     10.92 o 
   3   5   3     2658.58     3202.22     53.13 o 
   4   5   3      452.98      417.07      8.04 o 
   5   5   3     1152.98     1202.84     24.79 o 
   6   5   3      616.27      677.47     11.59 o 
   7   5   3      197.03      204.66      5.77 o 
   8   5   3      250.29      245.30      9.32 o 
   9   5   3        0.65        3.49      2.22 o 
  10   5   3        4.12        7.27      2.67 o 
  11   5   3      125.43      110.83      6.33 o 
  12   5   3        0.80        3.53      2.73 o 
  13   5   3       84.65       87.63      7.20 o 
  14   5   3      158.52      153.74      9.46 o 
  15   5   3       19.88       27.90      6.01 o 
   0   6   3     9005.88    10076.25    237.06 o 
   1   6   3      140.10      130.46      3.12 o 
   2   6   3      655.56      785.11     12.31 o 
   3   6   3      339.83      267.34      4.78 o 
   4   6   3      355.02      335.70      7.33 o 
   5   6   3       14.11       16.69      1.83 o 
   6   6   3        0.23        1.81      1.22 o 
   7   6   3      981.55     1027.27     25.71 o 
   8   6   3        0.87        3.07      1.83 o 
   9   6   3      188.58      178.17      6.29 o 
  10   6   3     1835.38     1729.85     41.86 o 
  11   6   3     1847.35     1663.96     30.39 o 
  12   6   3     1428.78     1275.54     23.79 o 
  13   6   3      660.86      586.82     16.80 o 
  14   6   3       40.69       35.16      5.28 o 
  15   6   3       18.51       28.38      6.08 o 
   1   7   3     1014.60     1100.78     30.11 o 
   2   7   3      299.80      243.02      6.79 o 
   3   7   3      312.17      261.91      6.64 o 
   4   7   3        0.63        5.05      2.29 o 
   5   7   3       23.46       25.89      2.38 o 
   6   7   3      929.12      928.24     19.83 o 
   7   7   3      199.22      193.11      8.94 o 
   8   7   3       22.79       25.62      4.21 o 
   9   7   3       16.03       12.68      3.96 o 
  10   7   3      131.95      137.30      8.12 o 
  11   7   3      339.12      345.91     12.64 o 
  12   7   3       42.55       55.23      6.52 o 
  13   7   3       15.29       23.84      4.77 o 
  14   7   3        0.06        9.27      3.28 o 
  15   7   3       20.82       39.40      6.62 o 
   0   8   3      143.07      114.98      6.87 o 
   1   8   3      478.22      507.85     11.23 o 
   2   8   3     2113.89     1985.27     43.05 o 
   3   8   3        0.18        3.34      1.35 o 
   4   8   3        9.16       12.64      2.12 o 
   5   8   3      475.82      486.97     14.34 o 
   6   8   3      228.10      204.73      7.91 o 
   7   8   3     1144.18     1160.31     51.79 o 
   8   8   3       15.12       14.44      3.82 o 
   9   8   3       72.72       70.01      6.95 o 
  10   8   3      287.71      290.10     11.38 o 
  11   8   3        3.78        9.45      3.62 o 
  12   8   3       75.59       76.02      7.40 o 
  13   8   3       43.23       49.93      6.38 o 
  14   8   3        2.34        6.83      3.98 o 
   1   9   3      255.04      249.07      6.70 o 
   2   9   3       96.30       98.40      4.52 o 
   3   9   3      171.24      162.18      4.97 o 
   4   9   3       14.73       12.35      2.12 o 
   5   9   3       65.64       73.67      4.09 o 
   6   9   3     1133.63     1101.34     43.76 o 
   7   9   3        0.04        2.83      2.86 o 
   8   9   3       39.35       39.50      5.41 o 
   9   9   3       12.65       22.50      4.35 o 
  10   9   3        0.17        4.67      2.96 o 
  11   9   3       97.80      109.74      8.25 o 
  12   9   3       85.14       85.38      8.04 o 
  13   9   3        1.27        4.28      3.12 o 
  14   9   3       23.18       26.00      4.42 o 
   0  10   3      226.04      179.44     19.31 o 
   1  10   3       48.98       54.34      6.35 o 
   2  10   3      601.86      538.33     12.68 o 
   3  10   3      370.24      332.51     10.27 o 
   4  10   3      104.39      101.36      5.56 o 
   5  10   3      210.49      213.26     19.63 o 
   6  10   3      108.70      120.36      6.79 o 
   7  10   3      404.15      390.97     17.55 o 
   8  10   3       26.79       45.63      5.48 o 
   9  10   3      125.86      124.14      8.01 o 
  10  10   3       39.87       61.39      7.08 o 
  11  10   3        0.10        3.89      3.61 o 
  12  10   3       18.14       30.78      4.55 o 
  13  10   3       15.22       18.17      4.10 o 
   1  11   3       65.55       67.24      6.39 o 
   2  11   3      458.57      422.87     16.06 o 
   3  11   3       71.07       61.77      6.35 o 
   4  11   3       21.54       26.95      4.81 o 
   5  11   3      169.40      161.93      9.89 o 
   6  11   3      116.16      116.02      9.75 o 
   7  11   3      396.79      360.47     18.13 o 
   8  11   3      209.51      182.53     14.30 o 
   9  11   3       11.79       15.60      4.39 o 
  10  11   3       34.32       43.64      6.71 o 
  11  11   3       11.86       28.80      4.82 o 
  12  11   3        0.62        4.13      3.13 o 
   0  12   3      648.51      646.91     22.21 o 
   1  12   3      103.33      109.61      8.12 o 
   2  12   3       11.78        8.94      4.04 o 
   3  12   3        6.08        8.49      3.96 o 
   4  12   3       20.98       21.13      5.43 o 
   5  12   3        3.13        5.56      4.87 o 
   6  12   3       36.82       32.59      6.31 o 
   7  12   3       24.12       25.11      6.93 o 
   8  12   3       11.25       11.81      8.20 o 
   9  12   3       14.29       15.86      5.58 o 
  10  12   3       15.92       14.67     11.21 o 
  11  12   3        0.39        2.75      4.27 o 
   1  13   3      191.53      185.31      9.42 o 
   2  13   3      339.52      302.80     11.59 o 
   3  13   3      147.70      148.99      8.94 o 
   4  13   3      163.95      142.45      9.96 o 
   5  13   3        4.79       12.77      4.93 o 
   6  13   3        3.75        7.08      4.21 o 
   7  13   3       55.11       60.05      9.54 o 
   8  13   3        0.81       10.15      5.28 o 
   9  13   3        0.77        4.62      7.70 o 
  10  13   3       29.78       44.55     10.21 o 
   0  14   3       50.01       37.66      8.41 o 
   1  14   3       20.51       26.11      5.18 o 
   2  14   3       26.45       26.65      5.23 o 
   3  14   3       71.79       86.29      9.59 o 
   4  14   3       21.62       21.09      5.51 o 
   5  14   3       31.73       55.96      7.92 o 
   6  14   3       40.94       50.38     14.81 o 
   7  14   3       42.53       49.00      9.40 o 
   8  14   3        5.31       10.01      5.86 o 
   9  14   3       52.97       61.52     10.76 o 
   1  15   3       29.94       37.97      5.68 o 
   2  15   3        7.89       16.35      5.91 o 
   3  15   3       13.07       25.08      5.78 o 
   4  15   3       38.91       67.87     10.24 o 
   5  15   3       45.91       59.26      9.91 o 
   6  15   3      112.88      135.16     15.69 o 
   7  15   3       12.30       10.28      6.49 o 
   8  15   3        2.62        5.55      5.90 o 
   0  16   3       13.80       27.58      7.42 o 
   1  16   3        0.86        8.09      4.40 o 
   2  16   3        8.70       12.21      6.32 o 
   3  16   3        0.04        0.36      4.49 o 
   4  16   3        8.82       24.73      6.60 o 
   5  16   3       70.26       82.35     13.10 o 
   1  17   3        0.15       12.10      5.07 o 
   0   0   4    62348.40    56326.50    442.02 o 
   1   0   4      761.24      799.55     23.26 o 
   2   0   4      297.03      321.47      5.84 o 
   3   0   4    13905.70    14611.14    350.48 o 
   4   0   4     2023.71     2161.95     20.69 o 
   5   0   4    14224.99    16084.44    235.67 o 
   6   0   4       12.63       19.94      2.79 o 
   7   0   4     1540.31     1684.18     19.94 o 
   8   0   4      307.85      296.46      9.23 o 
   9   0   4        9.12       16.12      3.29 o 
  10   0   4        0.20        1.31      3.84 o 
  11   0   4       28.01       22.03      6.44 o 
  12   0   4      682.04      650.97     23.41 o 
  13   0   4      493.08      475.43     21.29 o 
  14   0   4      257.39      228.86     11.99 o 
  15   0   4      107.30      109.88     13.58 o 
  16   0   4        3.15       12.66      6.80 o 
   1   1   4     1632.78     1701.04     37.26 o 
   2   1   4       10.46       23.01      1.48 o 
   3   1   4       96.54       88.98      6.16 o 
   4   1   4     1509.47     1503.39     17.26 o 
   5   1   4     4542.66     4675.12     40.70 o 
   6   1   4       19.00       24.17      2.16 o 
   7   1   4     2171.35     2185.52     16.05 o 
   8   1   4       39.98       56.43      3.34 o 
   9   1   4      610.49      597.90      9.74 o 
  10   1   4        6.93        4.32      2.44 o 
  11   1   4      152.74      144.43      7.93 o 
  12   1   4       20.33       16.71      4.49 o 
  13   1   4       16.71       22.04      4.32 o 
  14   1   4        7.15        9.43      3.23 o 
  15   1   4        2.22        5.81      4.12 o 
  16   1   4       13.03       22.37      5.42 o 
   0   2   4     1854.83     1848.10     40.32 o 
   1   2   4     7203.65     7204.70     90.73 o 
   2   2   4       36.12       38.12      1.82 o 
   3   2   4     1231.99     1203.04     23.68 o 
   4   2   4        7.85       16.01      1.78 o 
   5   2   4     4277.84     4863.04     79.94 o 
   6   2   4     1138.78     1147.87     30.30 o 
   7   2   4     1549.29     1813.30     22.37 o 
   8   2   4     1544.03     1570.96     14.65 o 
   9   2   4      878.68      803.91     25.80 o 
  10   2   4      297.51      291.18      8.68 o 
  11   2   4       48.09       44.20      4.24 o 
  12   2   4        0.29        0.74      3.02 o 
  13   2   4       65.62       68.20      6.49 o 
  14   2   4       17.47       29.61      4.66 o 
  15   2   4      100.61      117.20      8.62 o 
  16   2   4       45.03       49.34      6.87 o 
   1   3   4       10.95       10.23      0.79 o 
   2   3   4      429.06      469.41      7.89 o 
   3   3   4     2217.12     2286.20     38.66 o 
   4   3   4      795.30      770.51      9.74 o 
   5   3   4       16.24       17.71      1.96 o 
   6   3   4    13224.31    14222.69    183.54 o 
   7   3   4     1063.76     1014.83     12.30 o 
   8   3   4      149.13      187.84      5.87 o 
   9   3   4       63.18       58.24      4.32 o 
  10   3   4      542.23      475.39     10.09 o 
  11   3   4      282.66      262.02      8.17 o 
  12   3   4        4.20        3.73      2.56 o 
  13   3   4       27.02       33.26      4.99 o 
  14   3   4       85.99      102.24      7.84 o 
  15   3   4       18.01       30.85      4.78 o 
  16   3   4       30.50       31.68      5.00 o 
   0   4   4     1916.67     1959.92     46.12 o 
   1   4   4        4.75        4.11      0.66 o 
   2   4   4     7760.91     8112.65    110.30 o 
   3   4   4       30.05       23.14      3.24 o 
   4   4   4      927.27     1075.41     19.25 o 
   5   4   4     2167.89     2481.67     37.20 o 
   6   4   4      163.39      139.78      4.66 o 
   7   4   4      357.52      351.22      7.64 o 
   8   4   4       28.95       32.80      3.62 o 
   9   4   4       77.09       75.42      4.84 o 
  10   4   4      795.76      708.68     17.70 o 
  11   4   4        1.26        5.00      2.60 o 
  12   4   4       59.81       62.35      5.29 o 
  13   4   4      135.69      134.23      8.45 o 
  14   4   4       93.48      106.38      7.89 o 
  15   4   4      392.57      416.28     17.12 o 
  16   4   4       33.66       50.99      6.99 o 
   1   5   4      501.34      501.58     21.62 o 
   2   5   4     2516.96     2747.85     41.73 o 
   3   5   4       68.21       65.62      2.20 o 
   4   5   4      685.12      741.49     17.40 o 
   5   5   4      209.75      250.11      5.51 o 
   6   5   4       19.54       25.80      2.59 o 
   7   5   4       80.50       81.39      4.06 o 
   8   5   4        0.04       -1.15      1.61 o 
   9   5   4      709.36      705.39     21.13 o 
  10   5   4       32.56       29.17      3.83 o 
  11   5   4      192.15      162.20      6.86 o 
  12   5   4      229.70      192.81      7.62 o 
  13   5   4       27.13       44.19      5.14 o 
  14   5   4      144.92      141.93      9.34 o 
  15   5   4      168.87      183.31     11.86 o 
   0   6   4      458.59      393.97      9.70 o 
   1   6   4     2203.28     2221.47     37.00 o 
   2   6   4     5514.24     5898.27     94.64 o 
   3   6   4      734.18      744.67     14.89 o 
   4   6   4       59.41       80.99      3.59 o 
   5   6   4      149.57      135.30      4.12 o 
   6   6   4       10.09       18.37      2.20 o 
   7   6   4       92.93       88.63      4.22 o 
   8   6   4      102.06      117.74      4.88 o 
   9   6   4       32.26       37.11      4.38 o 
  10   6   4      846.23      722.19     14.60 o 
  11   6   4       16.78       16.00      4.40 o 
  12   6   4       58.37       83.88      7.10 o 
  13   6   4       14.61       25.48      4.97 o 
  14   6   4      161.80      159.89     10.80 o 
  15   6   4        5.42       20.72      6.16 o 
   1   7   4       23.96       22.54      1.70 o 
   2   7   4     1969.89     1994.92     29.58 o 
   3   7   4       10.04       27.17      2.87 o 
   4   7   4      483.25      498.13      9.18 o 
   5   7   4      806.36      813.98     12.41 o 
   6   7   4      630.03      596.86     16.71 o 
   7   7   4       21.48       28.85      3.33 o 
   8   7   4       83.44       81.20      5.34 o 
   9   7   4       99.27       94.92      7.43 o 
  10   7   4      338.83      326.15     19.41 o 
  11   7   4       36.18       38.49      5.51 o 
  12   7   4      145.90      135.50      8.53 o 
  13   7   4        3.76       11.61      3.87 o 
  14   7   4       38.88       44.38      5.95 o 
  15   7   4      238.79      207.11     12.86 o 
   0   8   4     1261.62     1202.09     16.79 o 
   1   8   4        0.78        3.37      0.99 o 
   2   8   4      103.99      179.70      5.05 o 
   3   8   4        4.37        9.21      1.48 o 
   4   8   4       28.76       39.94      3.13 o 
   5   8   4      304.87      291.17     10.13 o 
   6   8   4       36.31       46.09      4.83 o 
   7   8   4       68.65       84.49      6.60 o 
   8   8   4        4.56        3.89      3.10 o 
   9   8   4        7.01        9.69      3.72 o 
  10   8   4        0.58       -0.04      3.20 o 
  11   8   4        0.03        4.10      3.04 o 
  12   8   4        7.40       14.69      3.92 o 
  13   8   4       40.10       47.81      6.01 o 
  14   8   4        2.82       13.23      3.74 o 
   1   9   4      401.20      381.07      8.35 o 
   2   9   4      377.10      323.16      8.80 o 
   3   9   4       54.32       56.87      3.98 o 
   4   9   4       29.09       43.37      3.43 o 
   5   9   4        1.93        2.55      1.98 o 
   6   9   4      296.33      270.40      9.49 o 
   7   9   4      145.60      146.65      7.52 o 
   8   9   4       89.51       90.18      7.30 o 
   9   9   4        1.17        3.65      2.97 o 
  10   9   4       32.42       30.64      5.06 o 
  11   9   4       16.26       22.89      4.59 o 
  12   9   4        0.54        7.31      3.35 o 
  13   9   4        2.24       10.31      3.33 o 
  14   9   4       22.17       40.30      5.41 o 
   0  10   4      332.80      300.61     13.61 o 
   1  10   4       38.20       49.00      5.10 o 
   2  10   4        5.86        8.94      3.08 o 
   3  10   4       14.16       20.26      5.11 o 
   4  10   4        8.23        9.87      2.57 o 
   5  10   4      582.40      544.65     19.43 o 
   6  10   4       91.24       96.35      7.81 o 
   7  10   4      339.18      338.05     11.12 o 
   8  10   4       21.50       30.66      4.62 o 
   9  10   4       30.56       54.98      6.30 o 
  10  10   4       82.36       92.79      8.01 o 
  11  10   4        1.27        2.30      2.79 o 
  12  10   4        0.11        7.40      3.15 o 
  13  10   4       41.10       54.91      6.59 o 
   1  11   4      214.51      183.80      8.37 o 
   2  11   4       42.17       30.86      4.96 o 
   3  11   4       35.05       50.57      5.86 o 
   4  11   4       38.70       38.24      6.35 o 
   5  11   4       92.25       84.38      8.51 o 
   6  11   4       90.75       88.70     11.11 o 
   7  11   4       57.37       58.40      7.41 o 
   8  11   4       15.81       20.23      4.62 o 
   9  11   4        2.05        6.32      3.61 o 
  10  11   4       30.51       51.99      9.71 o 
  11  11   4       12.27       21.72      4.38 o 
  12  11   4       39.23       32.37      4.83 o 
   0  12   4       67.45       76.57     15.91 o 
   1  12   4      344.64      319.18     11.24 o 
   2  12   4       52.97       53.26      6.26 o 
   3  12   4        0.93        6.69      3.35 o 
   4  12   4        7.05        2.33      4.02 o 
   5  12   4      305.74      249.77     12.40 o 
   6  12   4        1.29        5.91      4.10 o 
   7  12   4       54.12       62.31      9.97 o 
   8  12   4        1.36        4.50      4.24 o 
   9  12   4        0.21        6.65      5.50 o 
  10  12   4       10.35       34.68      7.70 o 
  11  12   4       12.63       21.50      8.00 o 
   1  13   4       58.04       76.84      7.41 o 
   2  13   4      102.88      116.55      8.72 o 
   3  13   4       49.38       56.49      8.15 o 
   4  13   4       63.18       73.55      8.97 o 
   5  13   4       69.35       77.74      9.20 o 
   6  13   4      167.19      154.01     10.23 o 
   7  13   4        0.37        7.67      5.02 o 
   8  13   4       27.84       42.99      8.62 o 
   9  13   4        3.16        9.13      6.00 o 
  10  13   4       12.47       17.20     11.31 o 
   0  14   4      389.20      317.10     17.22 o 
   1  14   4        9.00        9.88      3.81 o 
   2  14   4       18.15       13.79      5.00 o 
   3  14   4       33.54       40.69      7.05 o 
   4  14   4      130.24      119.69     10.85 o 
   5  14   4      187.88      194.60     11.88 o 
   6  14   4       32.44       39.84      6.70 o 
   7  14   4       44.04       58.19     10.82 o 
   8  14   4       43.04       66.94     11.03 o 
   9  14   4        3.28       15.78      6.30 o 
   1  15   4       18.62       28.11      4.97 o 
   2  15   4        0.85       11.31      4.38 o 
   3  15   4       14.50       27.17      6.04 o 
   4  15   4        5.66        7.91      4.24 o 
   5  15   4       17.83       28.82      6.42 o 
   6  15   4        7.59       19.71      6.44 o 
   7  15   4        0.01       11.90      6.52 o 
   0  16   4      178.66      186.40     16.01 o 
   1  16   4        0.36        9.52      4.81 o 
   2  16   4        0.02        8.02      4.31 o 
   3  16   4        2.04       13.98      4.68 o 
   4  16   4       37.48       47.43      7.54 o 
   5  16   4       65.01       79.11     14.11 o 
   1  17   4        1.61       12.41      5.33 o 
   1   1   5     6878.97     6640.84    107.10 o 
   2   1   5       29.25       49.52      2.57 o 
   3   1   5      225.82      218.49      4.37 o 
   4   1   5        0.44        4.05      1.00 o 
   5   1   5     1036.44     1115.87     14.78 o 
   6   1   5      126.08      165.65      4.05 o 
   7   1   5     3811.98     4215.62     32.31 o 
   8   1   5       94.72       98.94      3.84 o 
   9   1   5      183.99      187.02      6.55 o 
  10   1   5      178.09      179.06      6.97 o 
  11   1   5      132.88      121.43      8.16 o 
  12   1   5       59.08       52.00      6.65 o 
  13   1   5      162.33      149.17      9.50 o 
  14   1   5       14.29       19.77      4.26 o 
  15   1   5       14.89       21.85      4.39 o 
  16   1   5       42.00       54.40      7.32 o 
   0   2   5     7085.31     7165.46    125.07 o 
   1   2   5      211.54      199.37      3.96 o 
   2   2   5      184.52      211.01      8.03 o 
   3   2   5      817.17      854.90     19.32 o 
   4   2   5     1573.54     1618.96     43.76 o 
   5   2   5       72.65       73.51      3.46 o 
   6   2   5       57.89       62.07      2.75 o 
   7   2   5       34.33       35.00      2.46 o 
   8   2   5       78.78       96.22      4.88 o 
   9   2   5       20.59       26.13      3.52 o 
  10   2   5      392.87      374.03     12.07 o 
  11   2   5        7.62        8.45      3.59 o 
  12   2   5        8.53        6.11      3.95 o 
  13   2   5       31.86       28.57      4.73 o 
  14   2   5      183.20      175.66      8.51 o 
  15   2   5       15.12       18.10      3.87 o 
  16   2   5        3.94       12.89      3.75 o 
   1   3   5      180.12      190.50      4.52 o 
   2   3   5        7.82        6.52      0.91 o 
   3   3   5     1926.14     2024.28     35.04 o 
   4   3   5      127.07      133.64      4.05 o 
   5   3   5      203.10      197.67      5.30 o 
   6   3   5     2933.84     3325.51     40.60 o 
   7   3   5      955.07      986.90     13.34 o 
   8   3   5      580.83      572.25     12.38 o 
   9   3   5      279.74      282.70      7.57 o 
  10   3   5       81.87       82.66      5.06 o 
  11   3   5       73.57       75.87      5.26 o 
  12   3   5       17.48       26.56      4.46 o 
  13   3   5        2.35        7.07      3.32 o 
  14   3   5       45.08       56.95      6.19 o 
  15   3   5        3.21        7.78      3.51 o 
  16   3   5        3.70        2.29      3.21 o 
   0   4   5     2645.83     2625.42     36.88 o 
   1   4   5       70.67       97.74      2.27 o 
   2   4   5       25.83       24.66      1.43 o 
   3   4   5     4148.25     4641.82     54.45 o 
   4   4   5      286.71      389.36      8.61 o 
   5   4   5      736.90      762.66      9.81 o 
   6   4   5      560.60      631.81      9.39 o 
   7   4   5     3715.05     3944.53     48.10 o 
   8   4   5      317.72      303.31      7.47 o 
   9   4   5      165.45      159.48      5.89 o 
  10   4   5     1091.30     1008.74     14.88 o 
  11   4   5       22.69       24.32      3.60 o 
  12   4   5       60.32       51.39      5.59 o 
  13   4   5        8.22       11.81      3.58 o 
  14   4   5        6.71       13.33      3.58 o 
  15   4   5        9.60       23.97      5.20 o 
  16   4   5       88.33       99.36      9.48 o 
   1   5   5      632.64      660.12     11.70 o 
   2   5   5      752.17      697.15     11.30 o 
   3   5   5     1370.63     1650.51     15.71 o 
   4   5   5       24.34       27.04      1.82 o 
   5   5   5       51.37       51.93      3.05 o 
   6   5   5      686.14      741.16     22.33 o 
   7   5   5        2.40        4.93      1.78 o 
   8   5   5       52.67       72.82      4.41 o 
   9   5   5       47.44       53.20      4.33 o 
  10   5   5     1283.71     1099.52     15.72 o 
  11   5   5        4.89        3.48      2.63 o 
  12   5   5       21.58       20.56      3.57 o 
  13   5   5       35.14       33.92      5.34 o 
  14   5   5       47.94       64.54      7.16 o 
  15   5   5       22.51       28.17      5.20 o 
   0   6   5     8878.28    10046.40    146.49 o 
   1   6   5     1036.43     1164.10     17.30 o 
   2   6   5     1127.55     1145.09     15.37 o 
   3   6   5      203.83      279.70      6.92 o 
   4   6   5     1706.10     1781.95     22.86 o 
   5   6   5      207.51      218.81      5.27 o 
   6   6   5      398.88      412.08      9.07 o 
   7   6   5     1205.90     1266.81     33.39 o 
   8   6   5       40.42       41.61      3.68 o 
   9   6   5        7.42       10.84      2.93 o 
  10   6   5       71.49       66.39      5.98 o 
  11   6   5      333.94      300.89     10.16 o 
  12   6   5       82.07       87.89      6.73 o 
  13   6   5      164.50      147.83      8.84 o 
  14   6   5       87.95       85.76      9.75 o 
  15   6   5       11.62       19.48      5.20 o 
   1   7   5     1424.49     1415.36     17.14 o 
   2   7   5      371.16      310.95      5.88 o 
   3   7   5     4192.15     4379.27     59.54 o 
   4   7   5      832.91      803.72      9.36 o 
   5   7   5      932.68      957.46     21.19 o 
   6   7   5      588.76      605.44     21.48 o 
   7   7   5       13.56       15.16      2.77 o 
   8   7   5      732.79      691.14     18.41 o 
   9   7   5       52.28       55.65      5.17 o 
  10   7   5       23.42       16.23      4.31 o 
  11   7   5       28.71       29.02      4.97 o 
  12   7   5       15.30       29.49      5.10 o 
  13   7   5       40.63       52.33      6.19 o 
  14   7   5       71.90       67.27      8.69 o 
  15   7   5        9.41       18.92      5.52 o 
   0   8   5      445.60      480.84     12.36 o 
   1   8   5       17.33       36.27      2.35 o 
   2   8   5      151.03      133.18      4.86 o 
   3   8   5     1083.40     1141.42     20.57 o 
   4   8   5      326.23      355.14      9.32 o 
   5   8   5      325.54      335.79     25.76 o 
   6   8   5      122.82      122.29      6.52 o 
   7   8   5      240.39      238.56      9.11 o 
   8   8   5       63.70       70.34      6.68 o 
   9   8   5      310.68      297.50     11.02 o 
  10   8   5        6.95       10.40      3.75 o 
  11   8   5      139.71      135.47      8.79 o 
  12   8   5       15.54       20.59      5.47 o 
  13   8   5        0.05        1.57      2.81 o 
  14   8   5       99.91       88.46      9.54 o 
   1   9   5       87.81       96.75      4.51 o 
   2   9   5       40.99       41.07      3.61 o 
   3   9   5       69.17       73.04      4.38 o 
   4   9   5       15.65       21.45      2.59 o 
   5   9   5        8.32       14.15      2.70 o 
   6   9   5      372.16      371.37     18.37 o 
   7   9   5       57.21       71.06      6.43 o 
   8   9   5        3.86        2.21      2.62 o 
   9   9   5       60.29       62.37      6.59 o 
  10   9   5        9.23       15.08      3.70 o 
  11   9   5        2.29       10.03      3.64 o 
  12   9   5        7.10        6.15      3.32 o 
  13   9   5       10.16       15.32      4.65 o 
   0  10   5      128.19      117.53      8.96 o 
   1  10   5      150.45      145.49      7.00 o 
   2  10   5      103.28       95.80      6.33 o 
   3  10   5       42.47       55.64      4.38 o 
   4  10   5      168.95      165.26      7.59 o 
   5  10   5       67.49       74.93      6.12 o 
   6  10   5       80.41       76.79      7.79 o 
   7  10   5       53.81       68.06      6.38 o 
   8  10   5       28.70       24.56      5.63 o 
   9  10   5       68.61       77.01      7.22 o 
  10  10   5       94.36      114.37      8.44 o 
  11  10   5       32.97       35.96      4.96 o 
  12  10   5       22.88       26.92      4.62 o 
  13  10   5        3.36        6.92      5.72 o 
   1  11   5       78.35       88.71      6.60 o 
   2  11   5       59.68       55.40      5.94 o 
   3  11   5      562.29      513.35     16.20 o 
   4  11   5       57.09       53.52      7.42 o 
   5  11   5        6.69       12.74      4.47 o 
   6  11   5      222.04      190.28     15.41 o 
   7  11   5        0.01        9.33      5.96 o 
   8  11   5       15.34       17.67      4.62 o 
   9  11   5        0.86       10.59      4.10 o 
  10  11   5       20.07       27.92      5.34 o 
  11  11   5        4.00       10.92      4.03 o 
  12  11   5        4.70       16.40      3.89 o 
   0  12   5      484.76      420.87     27.41 o 
   1  12   5        5.51        6.68      3.66 o 
   2  12   5       95.10      112.59      8.07 o 
   3  12   5       21.45       23.85      5.70 o 
   4  12   5       36.98       33.77      6.46 o 
   5  12   5       24.42       26.62      5.97 o 
   6  12   5        2.91        1.78      4.58 o 
   7  12   5        5.03        7.19      7.40 o 
   8  12   5       70.94       74.47     10.96 o 
   9  12   5        1.93        2.83      4.32 o 
  10  12   5       14.06       33.98     12.41 o 
  11  12   5       10.02       30.38      7.22 o 
   1  13   5       11.51       10.53      3.76 o 
   2  13   5        0.35        0.23      3.69 o 
   3  13   5      188.93      152.13     10.79 o 
   4  13   5        7.23        6.93      4.42 o 
   5  13   5        3.01        5.32      3.91 o 
   6  13   5       15.63       13.15      4.48 o 
   7  13   5        8.11       12.52      5.37 o 
   8  13   5       28.40       26.63      7.00 o 
   9  13   5        0.42       15.34      6.06 o 
  10  13   5        9.28       14.19      5.92 o 
   0  14   5        3.77       12.03      7.00 o 
   1  14   5       20.43       18.47      4.57 o 
   2  14   5        4.96        6.44      3.95 o 
   3  14   5        5.13       13.16      4.57 o 
   4  14   5      172.19      156.49     10.44 o 
   5  14   5        2.36        4.32      3.97 o 
   6  14   5        0.25        8.86      4.37 o 
   7  14   5       27.62       40.93     13.61 o 
   8  14   5       36.69       31.44     10.01 o 
   9  14   5        5.88       20.82      7.18 o 
   1  15   5       52.34       62.49      9.70 o 
   2  15   5       32.25       36.47      6.89 o 
   3  15   5       33.95       36.35      6.34 o 
   4  15   5       29.39       36.08      6.64 o 
   5  15   5        0.00        6.86      4.38 o 
   6  15   5        4.37       13.11      7.47 o 
   7  15   5       31.04       50.39     10.30 o 
   0  16   5       11.78       10.81      8.60 o 
   1  16   5        0.31        4.37      4.96 o 
   2  16   5        2.88       13.51      5.21 o 
   3  16   5       13.91       24.34      6.11 o 
   4  16   5       28.97       35.17      6.79 o 
   5  16   5       11.57       31.08      6.67 o 
   0   0   6    18130.58    16843.66     89.65 o 
   1   0   6      986.25     1027.21     14.92 o 
   2   0   6     5169.80     5508.62     31.45 o 
   3   0   6     1219.24     1286.12     37.90 o 
   4   0   6     3771.10     3950.07     81.81 o 
   5   0   6     5797.92     6583.13    109.66 o 
   6   0   6      617.76      574.30     10.57 o 
   7   0   6     1365.54     1373.49     17.87 o 
   8   0   6       29.13       42.41      5.56 o 
   9   0   6      250.10      262.77     20.01 o 
  10   0   6      461.50      466.81     19.61 o 
  11   0   6       84.28       84.49     10.54 o 
  12   0   6      314.16      260.18     15.70 o 
  13   0   6       10.32       10.35      6.12 o 
  14   0   6        0.03        4.59      5.47 o 
  15   0   6       36.33       25.23      7.50 o 
  16   0   6        1.00        0.89      6.50 o 
   1   1   6      102.07      100.49      2.83 o 
   2   1   6      182.95      198.71      5.75 o 
   3   1   6     2635.82     2808.20     68.50 o 
   4   1   6      172.45      175.61      4.59 o 
   5   1   6       70.97       74.96      2.49 o 
   6   1   6     1324.64     1334.34     11.23 o 
   7   1   6      178.06      168.68      4.50 o 
   8   1   6       38.76       41.38      3.69 o 
   9   1   6       47.53       90.42     16.84 o 
  10   1   6       13.27       14.37      3.95 o 
  11   1   6      116.26      130.46      7.90 o 
  12   1   6        0.76       -2.43      3.42 o 
  13   1   6        3.13        1.85      3.75 o 
  14   1   6        1.35        7.89      3.16 o 
  15   1   6       33.06       26.95      4.65 o 
  16   1   6       20.78       24.12      4.44 o 
   0   2   6     4930.50     4706.51     76.65 o 
   1   2   6     2015.83     1947.80     29.64 o 
   2   2   6     1827.95     1834.01     34.26 o 
   3   2   6      956.32      898.12     24.69 o 
   4   2   6     1579.45     1514.08     24.74 o 
   5   2   6     8536.46     9183.93    116.19 o 
   6   2   6      485.52      523.84     14.26 o 
   7   2   6        1.26        1.68      1.58 o 
   8   2   6     1706.73     1762.10     19.45 o 
   9   2   6      770.43      810.50     13.52 o 
  10   2   6        7.77        5.52      2.59 o 
  11   2   6       45.45       54.35      6.45 o 
  12   2   6        0.00       -4.59      3.06 o 
  13   2   6        8.95        3.49      3.87 o 
  14   2   6        2.91       11.38      3.49 o 
  15   2   6       23.88       27.22      4.75 o 
  16   2   6        1.58       12.65      3.89 o 
   1   3   6      752.01      822.86     11.09 o 
   2   3   6     1314.13     1378.19     29.64 o 
   3   3   6      207.91      228.03      6.97 o 
   4   3   6     3240.35     3233.19     43.28 o 
   5   3   6      762.88      798.77     11.44 o 
   6   3   6       47.26       31.33      3.17 o 
   7   3   6     2246.20     2332.66     51.18 o 
   8   3   6      232.20      228.32      7.15 o 
   9   3   6        4.92        6.35      2.43 o 
  10   3   6       43.15       37.76      3.98 o 
  11   3   6      305.08      255.95      9.19 o 
  12   3   6       59.66       50.07      5.69 o 
  13   3   6       31.67       43.02      5.44 o 
  14   3   6        0.01        1.16      4.17 o 
  15   3   6        0.16        2.60      2.98 o 
  16   3   6      169.47      165.54      9.41 o 
   0   4   6      235.11      280.85      5.69 o 
   1   4   6     2650.04     2678.27     43.88 o 
   2   4   6      691.00      721.25      8.14 o 
   3   4   6     2393.49     2579.23     32.85 o 
   4   4   6     1486.19     1490.19     21.65 o 
   5   4   6     2731.85     3239.88     37.32 o 
   6   4   6        0.68        4.53      1.74 o 
   7   4   6       97.22       86.83      4.32 o 
   8   4   6     1152.19     1108.47     33.48 o 
   9   4   6        6.08        8.39      2.29 o 
  10   4   6      133.45      129.68      5.98 o 
  11   4   6       54.86       61.64      5.04 o 
  12   4   6        3.56        5.94      3.13 o 
  13   4   6        9.51       17.71      3.96 o 
  14   4   6       30.14       28.38      4.79 o 
  15   4   6        0.04        4.55      3.66 o 
   1   5   6     2851.31     2991.01     37.14 o 
   2   5   6     1507.06     1684.18     23.79 o 
   3   5   6        0.39        1.91      0.92 o 
   4   5   6      372.44      350.41      5.27 o 
   5   5   6     1155.19     1267.33     21.40 o 
   6   5   6     1267.85     1287.83     18.30 o 
   7   5   6      367.99      350.91      8.29 o 
   8   5   6      143.19      119.38      4.99 o 
   9   5   6        6.09        7.39      2.34 o 
  10   5   6       47.41       48.96      4.65 o 
  11   5   6       66.66       77.26      5.72 o 
  12   5   6      177.17      157.24      8.91 o 
  13   5   6       41.33       52.02      6.33 o 
  14   5   6       16.34       24.88      4.98 o 
  15   5   6        4.37       11.81      4.11 o 
   0   6   6     2384.14     2561.19     42.17 o 
   1   6   6       13.10       12.30      1.25 o 
   2   6   6     1397.99     1339.66     19.70 o 
   3   6   6      612.93      616.98      6.72 o 
   4   6   6     1287.45     1341.85     13.01 o 
   5   6   6        3.12        3.64      1.32 o 
   6   6   6        5.56        5.20      1.64 o 
   7   6   6        0.72        1.65      1.50 o 
   8   6   6       95.52      100.83      5.52 o 
   9   6   6      171.09      167.45      7.03 o 
  10   6   6       79.35       77.40      6.27 o 
  11   6   6        2.15        5.17      4.08 o 
  12   6   6       18.92       12.04      3.61 o 
  13   6   6       56.23       50.99      7.61 o 
  14   6   6      105.95      105.56     10.90 o 
  15   6   6        7.40       15.03      4.53 o 
   1   7   6     1903.96     2044.58     23.21 o 
   2   7   6      578.85      600.84     11.69 o 
   3   7   6     1626.22     1646.64     24.69 o 
   4   7   6      152.54      160.79      4.47 o 
   5   7   6       33.81       43.87      3.66 o 
   6   7   6     1186.09     1151.49     35.99 o 
   7   7   6       30.59       32.89      3.79 o 
   8   7   6      115.75      111.08      5.95 o 
   9   7   6      165.71      163.01      7.11 o 
  10   7   6        1.55        1.25      2.98 o 
  11   7   6       18.79       22.75      4.73 o 
  12   7   6      501.72      430.20     14.29 o 
  13   7   6       22.89       26.41      5.39 o 
  14   7   6       15.74       36.81      6.51 o 
   0   8   6       41.54       37.09      4.08 o 
   1   8   6       32.43       26.78      2.57 o 
   2   8   6       62.12       64.30      2.92 o 
   3   8   6      734.55      748.41     18.23 o 
   4   8   6        0.60        3.45      1.47 o 
   5   8   6      551.63      539.84     14.48 o 
   6   8   6       12.44       14.79      3.13 o 
   7   8   6        0.45        5.22      2.95 o 
   8   8   6      527.75      452.57     24.75 o 
   9   8   6       88.39       87.08      7.56 o 
  10   8   6       41.11       42.62      5.83 o 
  11   8   6      112.60      112.66      8.82 o 
  12   8   6       14.76       19.61      3.99 o 
  13   8   6        9.83       15.13      4.19 o 
  14   8   6       21.09       29.94      5.52 o 
   1   9   6      578.70      548.43     14.32 o 
   2   9   6       29.12       28.47      3.18 o 
   3   9   6       44.51       56.74      4.34 o 
   4   9   6        3.08        5.13      2.00 o 
   5   9   6      508.44      503.55     19.10 o 
   6   9   6      355.59      334.12     11.92 o 
   7   9   6      201.14      167.77      9.18 o 
   8   9   6       43.31       60.21      6.22 o 
   9   9   6       56.44       62.95      6.68 o 
  10   9   6        6.07       17.22      4.05 o 
  11   9   6        6.58       15.99      3.88 o 
  12   9   6        0.19        1.98      2.65 o 
  13   9   6        0.20        6.01      3.16 o 
   0  10   6      253.61      257.93     13.04 o 
   1  10   6      202.44      175.21      7.69 o 
   2  10   6        0.56        4.65      2.70 o 
   3  10   6       34.95       50.56      5.28 o 
   4  10   6       34.77       41.64      5.12 o 
   5  10   6      231.92      212.33      9.01 o 
   6  10   6      114.10       99.70      8.21 o 
   7  10   6       11.40       14.12      4.24 o 
   8  10   6      178.43      173.46      8.81 o 
   9  10   6      127.26      118.84      7.88 o 
  10  10   6        0.87        3.51      4.42 o 
  11  10   6       10.00       16.94      3.75 o 
  12  10   6        2.73       10.77      3.65 o 
  13  10   6       11.54       22.39      4.65 o 
   1  11   6       31.31       30.01      4.62 o 
   2  11   6      363.27      338.80     11.03 o 
   3  11   6        2.45        2.03      4.33 o 
   4  11   6      278.37      261.25     12.16 o 
   5  11   6        0.35       -1.48      3.54 o 
   6  11   6        2.05        5.03      3.40 o 
   7  11   6        0.98        1.57      2.95 o 
   8  11   6       17.01       28.36      5.22 o 
   9  11   6      321.88      314.16     15.05 o 
  10  11   6       23.55       25.86      4.99 o 
  11  11   6       52.02       58.97      7.92 o 
  12  11   6       11.23       26.05      5.32 o 
   0  12   6      271.68      258.23     14.36 o 
   1  12   6      119.78      115.15      7.93 o 
   2  12   6        1.91        3.72      3.70 o 
   3  12   6      127.45      119.91     10.15 o 
   4  12   6       61.66       68.97      8.31 o 
   5  12   6       35.47       35.07      6.65 o 
   6  12   6       22.80       24.64      6.86 o 
   7  12   6        9.78       11.26      6.00 o 
   8  12   6        0.74        4.84      4.47 o 
   9  12   6       43.57       49.49      8.94 o 
  10  12   6       14.52       13.33      5.63 o 
  11  12   6      101.99      121.63     11.67 o 
   1  13   6        1.92        3.39      3.22 o 
   2  13   6       25.17       27.80     10.38 o 
   3  13   6       40.28       44.52      6.98 o 
   4  13   6        9.62       15.63      5.10 o 
   5  13   6       21.22       27.59      5.77 o 
   6  13   6       50.58       48.52      9.27 o 
   7  13   6        3.85       11.88      4.80 o 
   8  13   6        0.06       10.14      7.10 o 
   9  13   6        8.28       14.04     11.11 o 
  10  13   6        2.84       19.31      6.34 o 
   0  14   6      146.66      152.06     12.90 o 
   1  14   6        2.66        9.51      4.31 o 
   2  14   6       22.20       29.32      6.58 o 
   3  14   6        3.36        7.92      4.18 o 
   4  14   6       23.76       29.98      6.47 o 
   5  14   6        3.90        9.98      5.10 o 
   6  14   6       10.75       14.07      6.01 o 
   7  14   6        0.70        5.18      4.23 o 
   8  14   6        1.91       10.59      5.98 o 
   9  14   6       40.93       73.95     11.22 o 
   1  15   6        5.85       16.88      5.01 o 
   2  15   6        1.02       10.89      4.97 o 
   3  15   6        0.00        6.92      3.93 o 
   4  15   6        7.33       12.31      4.89 o 
   5  15   6       35.57       51.82      7.77 o 
   6  15   6        4.74        9.65      5.77 o 
   7  15   6       15.77       44.93      9.60 o 
   0  16   6       50.85       52.63     14.01 o 
   1  16   6       19.64       29.54      7.85 o 
   2  16   6        1.85        3.21      4.49 o 
   3  16   6       21.07       30.43      6.54 o 
   4  16   6       10.57       18.17      6.02 o 
   5  16   6       93.08      135.43     12.64 o 
   1   1   7      320.15      294.83      6.75 o 
   2   1   7     3165.00     3119.70     62.41 o 
   3   1   7     1435.29     1522.22     33.75 o 
   4   1   7     4064.91     4106.32     67.77 o 
   5   1   7      501.13      495.88      6.63 o 
   6   1   7       38.18       37.30      2.22 o 
   7   1   7      285.78      291.54      7.11 o 
   8   1   7     1359.51     1472.05     16.77 o 
   9   1   7     1713.55     1774.94     27.08 o 
  10   1   7        0.07       -0.86      2.89 o 
  11   1   7      315.78      270.77     10.58 o 
  12   1   7      111.48      105.01      8.58 o 
  13   1   7        1.21        3.61      3.88 o 
  14   1   7        1.31        5.71      4.02 o 
  15   1   7       11.24       12.61      4.10 o 
  16   1   7      144.77      159.98     10.00 o 
   0   2   7     3991.54     3979.05     42.53 o 
   1   2   7     1042.93     1081.89     20.92 o 
   2   2   7     2258.94     2207.86     43.91 o 
   3   2   7      225.74      208.02      4.99 o 
   4   2   7     2740.43     2801.39     41.64 o 
   5   2   7     1576.21     1658.66     30.74 o 
   6   2   7     1229.03     1254.77     14.19 o 
   7   2   7      313.75      272.62      7.19 o 
   8   2   7        8.33        7.53      2.13 o 
   9   2   7       53.77       72.13      4.92 o 
  10   2   7      366.80      342.03     11.35 o 
  11   2   7      118.27      112.35      8.38 o 
  12   2   7      257.79      242.93     10.89 o 
  13   2   7        0.28        4.68      3.27 o 
  14   2   7        0.06        1.93      2.69 o 
  15   2   7       15.61       20.01      4.26 o 
  16   2   7       55.79       62.08      6.66 o 
   1   3   7      257.14      242.85      4.08 o 
   2   3   7        0.09        2.96      0.89 o 
   3   3   7        0.01        1.76      1.26 o 
   4   3   7      703.18      727.41     14.26 o 
   5   3   7       51.13       55.64      3.56 o 
   6   3   7      843.63      788.46     15.99 o 
   7   3   7     1060.92     1038.65     14.02 o 
   8   3   7      257.51      274.94     11.67 o 
   9   3   7      375.68      370.35      9.50 o 
  10   3   7      226.34      201.11      7.57 o 
  11   3   7        4.10        3.15      2.99 o 
  12   3   7       56.83       48.03      5.68 o 
  13   3   7       25.94       31.00      4.63 o 
  14   3   7        0.16        1.68      2.80 o 
  15   3   7        5.65       14.28      3.99 o 
   0   4   7     4371.20     4495.31     76.39 o 
   1   4   7     1842.86     1979.66     25.79 o 
   2   4   7      204.60      206.12      4.47 o 
   3   4   7      704.03      825.63     17.23 o 
   4   4   7      735.66      746.04     12.69 o 
   5   4   7      389.46      387.51      7.87 o 
   6   4   7     4421.55     4733.06     55.09 o 
   7   4   7      136.05      117.86      4.67 o 
   8   4   7       89.66       95.16      4.81 o 
   9   4   7        8.81       10.84      2.38 o 
  10   4   7       37.49       53.23      4.67 o 
  11   4   7       10.70       12.40      3.72 o 
  12   4   7      135.14      130.47      8.12 o 
  13   4   7       50.68       50.42      5.83 o 
  14   4   7        0.46        2.26      2.86 o 
  15   4   7        1.75        8.37      3.70 o 
   1   5   7      197.06      184.78      3.64 o 
   2   5   7      372.13      359.69      6.96 o 
   3   5   7      887.65      997.15     14.75 o 
   4   5   7     2110.65     2207.11     24.39 o 
   5   5   7        0.15        1.00      1.30 o 
   6   5   7      867.04      895.09     11.73 o 
   7   5   7       68.01       66.31      4.05 o 
   8   5   7       27.65       25.91      3.10 o 
   9   5   7       53.55       52.92      4.40 o 
  10   5   7       30.57       36.81      4.15 o 
  11   5   7       70.29       76.07      5.65 o 
  12   5   7       68.79       78.62      7.91 o 
  13   5   7        1.98       10.03      3.62 o 
  14   5   7       91.50       98.78      8.96 o 
  15   5   7       12.09       16.34      5.40 o 
   0   6   7     3425.00     3827.92     60.05 o 
   1   6   7      192.29      192.13      4.03 o 
   2   6   7     1397.44     1501.37     19.84 o 
   3   6   7       21.99       33.51      1.96 o 
   4   6   7      372.24      378.25      5.93 o 
   5   6   7      261.84      261.75      6.08 o 
   6   6   7       44.82       39.70      3.24 o 
   7   6   7       31.29       47.03      3.68 o 
   8   6   7       14.50       21.93      3.37 o 
   9   6   7      110.59      109.20      6.20 o 
  10   6   7      355.95      306.57      9.91 o 
  11   6   7       20.86       20.73      4.04 o 
  12   6   7       42.53       58.00      7.10 o 
  13   6   7      844.06      720.85     19.12 o 
  14   6   7       27.47       25.77      5.58 o 
  15   6   7       28.09       27.17      5.78 o 
   1   7   7      104.87      101.92      2.84 o 
   2   7   7      405.31      408.06      6.67 o 
   3   7   7      817.46      802.59     12.03 o 
   4   7   7        3.54        4.85      2.36 o 
   5   7   7       63.07       80.31      4.49 o 
   6   7   7      110.57      101.70      5.28 o 
   7   7   7      567.63      539.38     12.86 o 
   8   7   7      192.16      180.98      7.33 o 
   9   7   7       12.91        8.89      3.03 o 
  10   7   7       13.02       19.72      4.32 o 
  11   7   7      141.42      141.66      8.61 o 
  12   7   7        9.55       14.37      4.19 o 
  13   7   7        6.87       19.03      5.17 o 
  14   7   7        1.05        7.15      3.54 o 
   0   8   7        9.92       14.58      3.39 o 
   1   8   7        0.02        2.20      1.30 o 
   2   8   7      823.72      798.43     11.56 o 
   3   8   7      655.58      676.03     11.26 o 
   4   8   7       12.00       18.93      2.35 o 
   5   8   7       19.78       18.78      2.76 o 
   6   8   7      748.05      725.91     36.82 o 
   7   8   7       15.49       14.67      5.14 o 
   8   8   7      650.82      590.10     18.05 o 
   9   8   7       73.41       63.62      6.62 o 
  10   8   7      236.19      230.01     10.11 o 
  11   8   7       66.59       62.23      6.86 o 
  12   8   7       16.68       29.90      4.79 o 
  13   8   7       39.97       45.69      6.95 o 
  14   8   7       17.64       19.26      4.94 o 
   1   9   7        4.89       17.87      6.45 o 
   2   9   7        0.01        3.14      1.81 o 
   3   9   7        5.81        8.18      2.65 o 
   4   9   7        9.04        9.79      2.85 o 
   5   9   7      116.78      117.31      6.51 o 
   6   9   7        1.32       -0.11      2.48 o 
   7   9   7       85.55       88.63      6.89 o 
   8   9   7       88.17      103.64      7.47 o 
   9   9   7       20.55       19.39      4.24 o 
  10   9   7        2.31        6.32      3.08 o 
  11   9   7       78.65       93.15      8.29 o 
  12   9   7        2.16        9.16      3.04 o 
  13   9   7        2.66       15.79      4.23 o 
   0  10   7     1263.70     1211.41     35.82 o 
   1  10   7       24.95       24.28      4.12 o 
   2  10   7      752.38      727.65     23.90 o 
   3  10   7      127.62      119.63      6.87 o 
   4  10   7      400.98      370.54     12.59 o 
   5  10   7        1.90        2.19      2.82 o 
   6  10   7      145.17      151.41      9.49 o 
   7  10   7       33.26       45.30      6.91 o 
   8  10   7        5.89        9.92      3.39 o 
   9  10   7       17.59       26.98      5.30 o 
  10  10   7      149.64      146.07      8.63 o 
  11  10   7       16.76       23.41      4.24 o 
  12  10   7       20.33       18.35      3.88 o 
   1  11   7      125.20      134.82      7.50 o 
   2  11   7       24.66       39.87      6.27 o 
   3  11   7      310.32      268.68     12.27 o 
   4  11   7       67.50       56.06      7.41 o 
   5  11   7       35.14       38.72      6.63 o 
   6  11   7      238.44      234.60     25.44 o 
   7  11   7        0.08        3.01      3.22 o 
   8  11   7       30.34       40.38      6.92 o 
   9  11   7       19.00       20.90      4.79 o 
  10  11   7       42.52       53.61      7.26 o 
  11  11   7       75.29       89.87      9.96 o 
  12  11   7        5.28        9.66      4.31 o 
   0  12   7      127.66      137.70     11.63 o 
   1  12   7      145.69      125.07      8.13 o 
   2  12   7        6.88       12.00      4.52 o 
   3  12   7        5.28        7.90      4.30 o 
   4  12   7       10.09       13.28      4.61 o 
   5  12   7       15.06       13.23      4.92 o 
   6  12   7       10.07       15.10      5.44 o 
   7  12   7       34.37       35.82      7.85 o 
   8  12   7        3.41        8.54      4.76 o 
   9  12   7       24.27       29.41      6.93 o 
  10  12   7        8.40        9.46      5.86 o 
  11  12   7       20.51       20.01      4.73 o 
   1  13   7        0.10       -0.55      3.44 o 
   2  13   7       46.39       51.91      7.49 o 
   3  13   7       47.84       57.63      7.84 o 
   4  13   7        3.05        3.35      5.01 o 
   5  13   7       11.29       11.36      4.53 o 
   6  13   7        9.41       10.18      6.80 o 
   7  13   7        2.48        9.00      7.50 o 
   8  13   7        3.56        6.00      5.00 o 
   9  13   7        2.33       10.78      6.00 o 
  10  13   7        6.01       15.01      6.71 o 
   0  14   7       20.06       22.41     11.01 o 
   1  14   7       10.74       21.98      5.11 o 
   2  14   7       50.30       44.47      6.94 o 
   3  14   7        3.53        7.85      4.47 o 
   4  14   7      116.37      133.40     10.78 o 
   5  14   7        1.77        5.48      3.88 o 
   6  14   7       10.96       12.09      5.70 o 
   7  14   7      102.46      119.85     14.35 o 
   8  14   7        0.80        6.68      5.27 o 
   1  15   7        0.34        8.69      4.36 o 
   2  15   7       42.15       46.93      7.29 o 
   3  15   7       31.11       36.86      7.44 o 
   4  15   7        4.54       18.36      7.09 o 
   5  15   7       27.67       37.65      6.47 o 
   6  15   7        1.88       16.10      7.60 o 
   7  15   7       30.48       32.45      7.83 o 
   0  16   7        1.12        4.60      7.20 o 
   1  16   7        2.49        6.51      5.59 o 
   2  16   7        3.48        6.04      4.10 o 
   3  16   7        0.81        1.93      4.39 o 
   4  16   7       17.80       35.40      7.16 o 
   0   0   8    12553.77    12655.36     86.44 o 
   1   0   8      374.10      373.11     20.21 o 
   2   0   8     1665.16     1617.16     56.43 o 
   3   0   8      531.13      503.66      9.67 o 
   4   0   8      363.12      417.48     12.14 o 
   5   0   8       13.03        5.41      1.89 o 
   6   0   8      139.88      147.22      5.49 o 
   7   0   8        3.73        7.78      1.62 o 
   8   0   8      309.64      274.44     13.07 o 
   9   0   8       52.75       60.55      8.49 o 
  10   0   8      272.81      220.30     13.23 o 
  11   0   8       17.11       23.41      7.36 o 
  12   0   8     2064.66     1772.57     39.33 o 
  13   0   8      403.01      390.75     20.02 o 
  14   0   8       23.82       21.35      7.20 o 
  15   0   8        0.14        8.17      7.40 o 
  16   0   8       43.69       42.71     15.71 o 
   1   1   8      969.78      986.12     22.51 o 
   2   1   8       24.40       20.26      1.90 o 
   3   1   8     1233.26     1229.67     31.81 o 
   4   1   8      416.75      416.31     13.82 o 
   5   1   8      779.97      832.80      9.51 o 
   6   1   8       53.27       60.93      3.82 o 
   7   1   8       22.65       19.71      2.73 o 
   8   1   8     1044.25     1021.11     17.30 o 
   9   1   8      535.83      485.36     12.85 o 
  10   1   8       30.27       23.87      4.74 o 
  11   1   8       17.41       23.56      4.70 o 
  12   1   8      124.81      139.79      9.20 o 
  13   1   8        0.21        5.94      3.59 o 
  14   1   8       54.27       58.78      7.26 o 
  15   1   8        2.40        3.50      3.25 o 
  16   1   8        0.83        5.63      3.19 o 
   0   2   8     7019.62     7094.42     93.47 o 
   1   2   8      553.17      603.76      9.41 o 
   2   2   8      850.97      865.78     25.86 o 
   3   2   8     1251.40     1261.51     25.38 o 
   4   2   8     5651.26     5813.77    104.93 o 
   5   2   8       36.44       32.25      2.92 o 
   6   2   8      543.75      607.44     10.17 o 
   7   2   8      120.48      138.14      5.35 o 
   8   2   8      477.83      455.20      9.86 o 
   9   2   8       24.79       21.76      4.03 o 
  10   2   8        8.49        3.10      3.31 o 
  11   2   8      374.46      309.22     11.59 o 
  12   2   8      981.46      866.63     19.69 o 
  13   2   8       24.76       42.79      6.39 o 
  14   2   8        4.38       16.43      3.79 o 
  15   2   8        0.91        8.84      4.10 o 
   1   3   8       65.31       64.62      2.65 o 
   2   3   8       79.53       91.29      2.78 o 
   3   3   8     1605.90     1676.69     35.89 o 
   4   3   8      223.61      224.14      5.79 o 
   5   3   8       82.17      106.06      4.39 o 
   6   3   8      512.75      541.66      9.84 o 
   7   3   8       10.11        8.64      2.46 o 
   8   3   8      107.68      127.75      5.52 o 
   9   3   8      307.05      291.49      8.51 o 
  10   3   8       13.42       10.46      3.79 o 
  11   3   8       60.55       64.99      6.86 o 
  12   3   8       82.28       88.08      7.19 o 
  13   3   8       16.56       14.92      3.52 o 
  14   3   8       17.11       13.31      3.65 o 
  15   3   8        1.26        9.21      3.44 o 
   0   4   8       76.58       89.54      3.73 o 
   1   4   8     1330.00     1311.39     21.74 o 
   2   4   8       23.80       38.41      2.19 o 
   3   4   8      371.59      412.87      6.18 o 
   4   4   8     3391.27     3570.49     32.87 o 
   5   4   8       51.58       53.05      3.76 o 
   6   4   8      329.24      308.67      7.70 o 
   7   4   8        0.15        2.34      1.75 o 
   8   4   8       85.97       97.55      6.25 o 
   9   4   8      153.44      139.96      5.77 o 
  10   4   8      586.57      545.81     11.41 o 
  11   4   8      186.54      173.20      7.94 o 
  12   4   8      146.71      142.19      7.96 o 
  13   4   8       11.11       14.62      3.80 o 
  14   4   8        4.52        8.05      3.64 o 
  15   4   8       12.32       11.46      4.22 o 
   1   5   8        2.11        2.12      0.80 o 
   2   5   8     1920.31     2147.80     37.07 o 
   3   5   8      105.41      103.18      3.05 o 
   4   5   8     2854.11     2824.18     22.91 o 
   5   5   8        2.39        3.79      1.48 o 
   6   5   8       38.06       54.84      3.76 o 
   7   5   8       29.70       42.77      3.63 o 
   8   5   8       10.51        7.54      2.23 o 
   9   5   8        0.85        3.25      2.22 o 
  10   5   8      172.46      154.06      6.49 o 
  11   5   8       20.26       19.38      4.54 o 
  12   5   8      288.62      256.91     11.22 o 
  13   5   8       53.39       63.09      7.29 o 
  14   5   8       82.43      116.33      9.64 o 
  15   5   8        1.67        4.26      4.27 o 
   0   6   8      608.26      598.01     10.95 o 
   1   6   8       40.19       53.28      2.30 o 
   2   6   8      162.16      152.64      3.59 o 
   3   6   8        2.68        5.55      1.12 o 
   4   6   8       39.24       45.26      2.98 o 
   5   6   8      192.16      195.74      5.49 o 
   6   6   8        3.99        6.69      1.83 o 
   7   6   8       87.85       87.17      5.09 o 
   8   6   8       91.91       93.25      5.88 o 
   9   6   8      138.48      146.52      8.15 o 
  10   6   8       40.73       42.32      5.14 o 
  11   6   8       26.09       35.46      4.76 o 
  12   6   8        2.04        5.81      3.49 o 
  13   6   8        0.01        8.15      3.90 o 
  14   6   8       21.64       30.06      9.59 o 
   1   7   8       75.85       74.51      2.63 o 
   2   7   8      213.70      230.82      5.18 o 
   3   7   8        1.34        5.05      1.30 o 
   4   7   8       11.23       15.90      2.60 o 
   5   7   8        0.06        4.03      1.85 o 
   6   7   8     1099.23     1066.14     43.36 o 
   7   7   8        6.65       12.34      2.84 o 
   8   7   8     1112.65     1013.95     17.61 o 
   9   7   8       28.28       28.37      4.14 o 
  10   7   8      210.01      203.22      8.49 o 
  11   7   8        5.36       16.21      4.00 o 
  12   7   8       80.44       73.31      8.99 o 
  13   7   8        1.41       11.16      4.40 o 
  14   7   8      141.10      143.10     12.66 o 
   0   8   8      353.05      360.34     10.50 o 
   1   8   8       49.63       49.51      3.53 o 
   2   8   8      455.45      510.23      7.90 o 
   3   8   8        1.01        5.14      1.58 o 
   4   8   8      351.83      323.50      7.55 o 
   5   8   8      430.37      409.06      9.47 o 
   6   8   8       71.42       75.53      4.86 o 
   7   8   8        3.22        4.86      2.92 o 
   8   8   8       26.20       32.01      4.92 o 
   9   8   8      116.54      110.73      7.96 o 
  10   8   8      413.81      357.58     12.57 o 
  11   8   8        1.27        6.59      2.83 o 
  12   8   8       69.83       77.92      7.53 o 
  13   8   8        2.54        6.19      5.95 o 
  14   8   8       28.68       34.34      7.86 o 
   1   9   8       31.60       30.39      3.08 o 
   2   9   8      569.15      547.09      9.52 o 
   3   9   8       76.32       81.25      5.79 o 
   4   9   8        1.01        3.75      2.74 o 
   5   9   8      232.06      227.39     12.04 o 
   6   9   8       78.06      106.38      9.21 o 
   7   9   8      113.70      119.08      7.54 o 
   8   9   8       98.61      101.37      8.06 o 
   9   9   8       67.05       73.26      7.21 o 
  10   9   8       11.93       16.87      4.59 o 
  11   9   8        3.86        8.53      4.33 o 
  12   9   8        7.25       12.43      3.83 o 
  13   9   8       23.85       31.25      6.15 o 
   0  10   8      717.60      688.22     30.62 o 
   1  10   8      542.09      506.39     15.93 o 
   2  10   8      414.46      395.57     11.27 o 
   3  10   8       36.63       34.55      4.62 o 
   4  10   8       13.66       12.04      3.45 o 
   5  10   8       36.97       41.64      6.21 o 
   6  10   8      242.12      211.00     10.94 o 
   7  10   8       14.11       20.56      6.50 o 
   8  10   8       93.85       87.89      9.21 o 
   9  10   8        2.39        6.56      2.94 o 
  10  10   8       54.98       57.71      6.72 o 
  11  10   8        0.30        9.01      3.19 o 
  12  10   8        6.46        9.65      3.30 o 
   1  11   8       38.76       33.50      4.88 o 
   2  11   8       65.02       73.06      8.04 o 
   3  11   8      419.57      366.31     17.30 o 
   4  11   8       51.17       46.58      7.15 o 
   5  11   8       21.21       20.72      4.09 o 
   6  11   8       10.32       28.99      5.31 o 
   7  11   8       22.89       22.93      5.17 o 
   8  11   8        3.19       10.42      4.06 o 
   9  11   8        0.29        6.30      3.74 o 
  10  11   8        0.03       -1.03      3.23 o 
  11  11   8        0.03        3.48      3.56 o 
   0  12   8      901.18      815.33     24.87 o 
   1  12   8       13.61        7.59      4.16 o 
   2  12   8        3.15        8.13      4.39 o 
   3  12   8       56.15       63.07      7.85 o 
   4  12   8       15.06       13.75      4.63 o 
   5  12   8        0.00       -0.66      3.45 o 
   6  12   8        5.34        5.91      4.52 o 
   7  12   8        0.00        2.77      4.17 o 
   8  12   8        0.24        7.17      4.46 o 
   9  12   8        8.92       19.31      6.37 o 
  10  12   8       16.08       26.98      5.47 o 
   1  13   8        0.96        3.64      3.42 o 
   2  13   8       10.05       12.75      4.35 o 
   3  13   8       60.31       69.48      8.39 o 
   4  13   8       38.88       60.54      8.00 o 
   5  13   8        1.32        8.31      4.14 o 
   6  13   8        2.16       11.42      4.75 o 
   7  13   8       31.98       34.99      7.83 o 
   8  13   8        4.18       16.16      5.67 o 
   9  13   8       23.45       37.44      8.72 o 
   0  14   8       12.15       16.21      8.60 o 
   1  14   8       29.91       42.21     10.33 o 
   2  14   8       36.83       46.27      7.01 o 
   3  14   8        2.75        2.66      3.73 o 
   4  14   8       22.55       31.79      6.02 o 
   5  14   8        0.13        4.02      4.49 o 
   6  14   8       89.39       88.95     12.23 o 
   7  14   8        2.51        9.39      6.40 o 
   8  14   8       81.25      114.85     25.01 o 
   1  15   8       29.10       33.87      8.11 o 
   2  15   8        2.26        9.20      4.31 o 
   3  15   8        4.53       19.00      5.61 o 
   4  15   8       31.40       40.47      8.29 o 
   5  15   8        0.03        9.28      4.62 o 
   6  15   8        4.08        8.19      5.47 o 
   0  16   8       30.78       44.22     14.01 o 
   1  16   8        0.21       16.70      6.27 o 
   2  16   8        5.01       22.31      7.36 o 
   3  16   8        6.66       16.34      5.28 o 
   1   1   9     2991.61     3022.44     32.15 o 
   2   1   9      376.69      411.92      9.12 o 
   3   1   9      267.09      233.40      6.09 o 
   4   1   9     1975.30     1977.61     33.90 o 
   5   1   9        1.79        4.35      0.81 o 
   6   1   9       30.10       31.91      2.72 o 
   7   1   9        0.63        2.38      1.50 o 
   8   1   9      240.11      214.86      8.44 o 
   9   1   9       31.20       15.13      3.79 o 
  10   1   9       34.31       38.96      5.44 o 
  11   1   9       27.08       25.38      5.07 o 
  12   1   9      608.93      553.42     22.24 o 
  13   1   9      115.82      119.13      9.50 o 
  14   1   9      240.00      195.83     12.16 o 
  15   1   9       17.53       25.91      5.40 o 
   0   2   9    12836.13    13548.84    246.52 o 
   1   2   9     1084.59     1044.98     17.96 o 
   2   2   9     1692.42     1694.02     31.91 o 
   3   2   9     3458.37     3651.55     70.98 o 
   4   2   9        6.76        9.19      1.92 o 
   5   2   9     1899.80     1897.18     19.55 o 
   6   2   9      305.49      347.68      7.91 o 
   7   2   9        4.43        5.03      1.86 o 
   8   2   9      101.53      112.01      5.42 o 
   9   2   9       97.88       91.07      7.00 o 
  10   2   9       56.60       56.99      6.38 o 
  11   2   9       10.03       10.26      3.99 o 
  12   2   9      272.08      241.76     11.13 o 
  13   2   9       14.54       20.69      5.07 o 
  14   2   9        4.40        9.44      3.70 o 
  15   2   9        9.89       16.39      4.04 o 
   1   3   9       15.50       13.72      1.85 o 
   2   3   9       30.06       36.54      2.81 o 
   3   3   9       36.71       33.05      2.81 o 
   4   3   9        6.25        5.28      1.62 o 
   5   3   9     1150.20     1216.93     21.68 o 
   6   3   9        7.03        4.15      1.81 o 
   7   3   9      658.80      654.13     11.59 o 
   8   3   9       38.92       43.81      4.16 o 
   9   3   9        0.41       -3.41      2.37 o 
  10   3   9      278.82      230.70      9.84 o 
  11   3   9       36.78       38.75      5.83 o 
  12   3   9        0.08        2.53      3.31 o 
  13   3   9      135.86      130.56      8.66 o 
  14   3   9       82.26       72.96      6.95 o 
  15   3   9        0.24        6.01      3.42 o 
   0   4   9     8136.63     9055.18    174.62 o 
   1   4   9       38.58       49.51      2.46 o 
   2   4   9      355.01      355.43      6.61 o 
   3   4   9     2051.68     2146.91     29.84 o 
   4   4   9       33.59       51.89      3.67 o 
   5   4   9      221.97      209.76      6.87 o 
   6   4   9       88.59       81.16      4.52 o 
   7   4   9      246.27      236.76      7.43 o 
   8   4   9        2.72        4.20      2.00 o 
   9   4   9      454.32      410.56     10.65 o 
  10   4   9     1335.96     1183.02     19.04 o 
  11   4   9       12.24       12.49      3.85 o 
  12   4   9      165.90      154.59      8.02 o 
  13   4   9        3.71       10.32      3.50 o 
  14   4   9        0.01        2.99      5.08 o 
  15   4   9        2.40       11.39      4.16 o 
   1   5   9      478.89      490.03      6.42 o 
   2   5   9      156.02      174.16      3.85 o 
   3   5   9      180.23      192.84      4.89 o 
   4   5   9       27.17       30.39      2.80 o 
   5   5   9        1.44        4.73      1.55 o 
   6   5   9       60.19       74.22      4.07 o 
   7   5   9      150.79      144.27      5.44 o 
   8   5   9       45.74       54.69      4.43 o 
   9   5   9      410.66      375.87      9.34 o 
  10   5   9      497.52      448.18     10.59 o 
  11   5   9       12.18       13.55      4.18 o 
  12   5   9       21.38       27.13      5.12 o 
  13   5   9       57.92       73.35      7.82 o 
  14   5   9        5.02       18.40      4.56 o 
  15   5   9       17.20       24.88      6.33 o 
   0   6   9        4.40        7.09      1.64 o 
   1   6   9     1806.42     1832.79     22.56 o 
   2   6   9      252.52      222.91      4.87 o 
   3   6   9      581.67      535.64     10.29 o 
   4   6   9        0.46        3.23      1.23 o 
   5   6   9        9.18       10.14      2.64 o 
   6   6   9       20.92       22.56      2.70 o 
   7   6   9        3.26        2.68      2.02 o 
   8   6   9        8.32       11.86      2.94 o 
   9   6   9       47.46       53.03      5.40 o 
  10   6   9      823.62      712.76     15.06 o 
  11   6   9      330.50      278.82     11.50 o 
  12   6   9        1.80        2.07      2.85 o 
  13   6   9        7.47       10.19      3.59 o 
  14   6   9        8.20       17.27      5.63 o 
   1   7   9       57.37       76.96      3.13 o 
   2   7   9        2.78        4.99      1.31 o 
   3   7   9        4.23        9.53      1.89 o 
   4   7   9      164.86      173.36      8.80 o 
   5   7   9      167.82      147.74      5.90 o 
   6   7   9      154.40      142.14      6.04 o 
   7   7   9        4.38        2.17      2.19 o 
   8   7   9       13.42       21.55      3.79 o 
   9   7   9       47.00       53.71      5.89 o 
  10   7   9        1.01        6.50      3.02 o 
  11   7   9        3.62       10.28      3.51 o 
  12   7   9        2.71        0.62      5.65 o 
  13   7   9        0.75       11.40      4.19 o 
  14   7   9       10.69       16.16      5.18 o 
   0   8   9      905.69      849.00     22.41 o 
   1   8   9        1.58        0.75      1.41 o 
   2   8   9       23.16       32.00      2.68 o 
   3   8   9       46.16       54.52      3.75 o 
   4   8   9      584.69      558.11     17.83 o 
   5   8   9        7.97       12.12      2.53 o 
   6   8   9      550.75      479.85     11.00 o 
   7   8   9       19.17       35.65      4.17 o 
   8   8   9       21.46       20.11      4.04 o 
   9   8   9      253.49      240.51     10.11 o 
  10   8   9      390.40      390.48     13.31 o 
  11   8   9      150.40      129.76      8.05 o 
  12   8   9        1.79        5.79      4.01 o 
  13   8   9        1.99       10.92      3.99 o 
   1   9   9      460.87      442.39      8.83 o 
   2   9   9       91.96       83.89      5.02 o 
   3   9   9       91.63       87.91      5.17 o 
   4   9   9      400.29      360.04     11.47 o 
   5   9   9      557.94      495.09     12.62 o 
   6   9   9      195.77      176.80      8.26 o 
   7   9   9       45.17       45.34      5.56 o 
   8   9   9      260.60      279.23     13.74 o 
   9   9   9       21.84       29.12      4.76 o 
  10   9   9        0.63       11.92      3.67 o 
  11   9   9        7.06        7.42      3.12 o 
  12   9   9        0.03        6.21      3.38 o 
  13   9   9        7.45       18.25      5.07 o 
   0  10   9      211.87      194.10     15.51 o 
   1  10   9       90.39       93.34      5.79 o 
   2  10   9       53.69       63.77      5.90 o 
   3  10   9      142.92      146.81      7.55 o 
   4  10   9      660.88      569.72     14.49 o 
   5  10   9      137.17      113.23      8.92 o 
   6  10   9      536.72      460.95     17.48 o 
   7  10   9       13.94       18.30      4.62 o 
   8  10   9      261.50      230.10     12.02 o 
   9  10   9       59.92       64.40      6.75 o 
  10  10   9       56.66       66.77      7.23 o 
  11  10   9        0.05        1.01      2.76 o 
  12  10   9        0.25        7.52      4.12 o 
   1  11   9       65.29       52.08      6.96 o 
   2  11   9       23.62       32.29      5.89 o 
   3  11   9        1.93        2.69      3.57 o 
   4  11   9       58.94       55.32      7.51 o 
   5  11   9        1.93        8.59      3.56 o 
   6  11   9        3.38        1.98      3.22 o 
   7  11   9        0.32        4.33      5.39 o 
   8  11   9      144.53      144.82     10.65 o 
   9  11   9        1.09        2.70      3.27 o 
  10  11   9       23.18       29.35      5.79 o 
  11  11   9        6.53       16.43      7.73 o 
   0  12   9       48.64       45.22     12.41 o 
   1  12   9       84.01       82.96      8.76 o 
   2  12   9        0.63        3.78      3.61 o 
   3  12   9        5.18        0.79      3.25 o 
   4  12   9        8.32        8.57      4.30 o 
   5  12   9       43.71       50.17      7.12 o 
   6  12   9       29.22       42.80      8.68 o 
   7  12   9       48.53       47.09      8.94 o 
   8  12   9        0.00        0.49      6.70 o 
   9  12   9        0.94        2.79      4.45 o 
  10  12   9        5.65        8.54      4.12 o 
   1  13   9      199.14      161.17     10.34 o 
   2  13   9       49.07       49.98      7.38 o 
   3  13   9        0.01       -0.49      3.33 o 
   4  13   9        0.01        5.94      3.85 o 
   5  13   9        0.00        3.72      3.46 o 
   6  13   9        3.15        9.41      4.31 o 
   7  13   9        6.74        8.98      5.60 o 
   8  13   9       21.86       35.65      7.79 o 
   9  13   9        3.23        9.28      8.70 o 
   0  14   9        6.62       14.61      8.40 o 
   1  14   9        0.14        3.54      4.32 o 
   2  14   9        0.19        7.73      3.94 o 
   3  14   9       43.13       57.92      8.19 o 
   4  14   9        0.51        6.27      3.59 o 
   5  14   9       58.51       67.16      8.80 o 
   6  14   9        3.10       10.84      5.44 o 
   7  14   9        0.10       13.59      5.77 o 
   8  14   9        9.35       24.09      6.93 o 
   1  15   9        0.20        6.96      5.34 o 
   2  15   9        0.59        8.81      6.40 o 
   3  15   9        6.72        9.66      4.52 o 
   4  15   9       10.37       13.49      5.36 o 
   5  15   9       24.85       25.47      6.36 o 
   6  15   9        7.11       18.77      7.01 o 
   0  16   9       31.93       52.03     14.41 o 
   1  16   9        4.33       15.29      5.75 o 
   2  16   9        0.54       -2.25      4.70 o 
   0   0  10    36669.26    38504.35    172.49 o 
   1   0  10     1457.34     1687.09     58.83 o 
   2   0  10     3132.10     3676.12     96.25 o 
   3   0  10     3247.60     3451.76    112.96 o 
   4   0  10     1789.31     1872.65     59.36 o 
   5   0  10      214.00      284.37      7.88 o 
   6   0  10       19.00       35.29      5.90 o 
   7   0  10       39.94       38.38      6.04 o 
   8   0  10      476.38      442.57     17.10 o 
   9   0  10       69.75       70.10      9.39 o 
  10   0  10      216.22      254.12     14.93 o 
  11   0  10       83.06       93.88     11.66 o 
  12   0  10      162.24      137.02     13.97 o 
  13   0  10      180.56      181.00     14.29 o 
  14   0  10        4.12        3.87     10.41 o 
  15   0  10       41.39       44.46     12.21 o 
   1   1  10      585.87      587.49     11.75 o 
   2   1  10      645.63      671.08     23.88 o 
   3   1  10     3942.64     4256.63     75.37 o 
   4   1  10       99.91      113.61      4.19 o 
   5   1  10       12.58       22.26      5.46 o 
   6   1  10       89.39       99.91      4.48 o 
   7   1  10        1.61        3.40      2.51 o 
   8   1  10       73.76       64.77      5.94 o 
   9   1  10       56.79       43.78      5.50 o 
  10   1  10      126.20      137.07      8.39 o 
  11   1  10        7.77        8.34      4.12 o 
  12   1  10        1.96        3.38      3.80 o 
  13   1  10       54.94       59.39      7.36 o 
  14   1  10      149.89      150.40     10.52 o 
  15   1  10        5.88       18.43      7.02 o 
   0   2  10      588.69      654.60     15.41 o 
   1   2  10      170.23      164.32      4.96 o 
   2   2  10      758.11      733.52     13.91 o 
   3   2  10     1990.64     2079.46     39.60 o 
   4   2  10      180.65      146.86      4.97 o 
   5   2  10      685.67      664.18     10.67 o 
   6   2  10     1119.63     1204.58     17.91 o 
   7   2  10        0.31       -2.29      1.53 o 
   8   2  10      231.96      213.29      9.73 o 
   9   2  10       50.19       58.33      6.14 o 
  10   2  10      149.50      156.84      8.62 o 
  11   2  10       27.67       28.39      5.31 o 
  12   2  10      136.70      110.88      9.08 o 
  13   2  10        1.08        4.85      3.81 o 
  14   2  10        1.50       -0.28      5.08 o 
  15   2  10       18.88       23.50      4.82 o 
   1   3  10        0.71        6.23      1.54 o 
   2   3  10     3906.64     4033.80     58.41 o 
   3   3  10       51.15       64.94      2.76 o 
   4   3  10     2527.21     2557.48     61.43 o 
   5   3  10       84.85       75.45      4.21 o 
   6   3  10       91.15       91.96      4.77 o 
   7   3  10     2125.44     2042.56     50.31 o 
   8   3  10      401.97      401.09      9.79 o 
   9   3  10      258.45      229.87      9.51 o 
  10   3  10      117.95      116.78      8.39 o 
  11   3  10      367.82      303.32     11.72 o 
  12   3  10      139.18      142.33      9.42 o 
  13   3  10      150.53      141.13      8.22 o 
  14   3  10        8.13       20.58      3.90 o 
  15   3  10        0.48        3.37      3.22 o 
   0   4  10     5089.12     5312.81     75.19 o 
   1   4  10       49.23       56.92      2.82 o 
   2   4  10        5.49        7.22      1.94 o 
   3   4  10      182.83      176.75      6.56 o 
   4   4  10       17.94       21.74      2.65 o 
   5   4  10        0.06        0.93      1.51 o 
   6   4  10      502.39      469.29     11.67 o 
   7   4  10      765.09      719.07     12.61 o 
   8   4  10       93.04       83.97      5.19 o 
   9   4  10      587.04      571.51     22.94 o 
  10   4  10        2.19       -2.84      3.31 o 
  11   4  10        1.93        7.87      3.58 o 
  12   4  10      120.23      115.35      8.17 o 
  13   4  10       37.13       46.86      5.81 o 
  14   4  10       23.84       27.56      5.70 o 
  15   4  10        3.03        7.92      4.37 o 
   1   5  10       22.11       27.04      2.04 o 
   2   5  10       52.10       64.71      2.80 o 
   3   5  10      294.61      265.42      8.28 o 
   4   5  10      327.27      306.76      6.89 o 
   5   5  10       39.78       36.03      3.22 o 
   6   5  10      112.32      106.41      4.67 o 
   7   5  10       48.44       55.58      4.20 o 
   8   5  10      407.71      361.28      8.90 o 
   9   5  10      186.59      161.74      6.94 o 
  10   5  10        0.55        2.65      3.09 o 
  11   5  10       29.72       24.44      4.94 o 
  12   5  10       62.98       63.13      7.19 o 
  13   5  10       36.18       43.03      6.25 o 
  14   5  10      133.81      142.17     10.39 o 
   0   6  10     1034.74      924.87     19.78 o 
   1   6  10      604.06      571.74      8.33 o 
   2   6  10       34.73       36.16      2.29 o 
   3   6  10     1154.59     1140.32     15.67 o 
   4   6  10       24.70       30.05      2.87 o 
   5   6  10        3.77        7.29      1.85 o 
   6   6  10       96.11      111.06      4.71 o 
   7   6  10      138.40      128.13      5.98 o 
   8   6  10       88.69       94.02      6.33 o 
   9   6  10      175.80      149.54      7.20 o 
  10   6  10      121.03      136.10      6.98 o 
  11   6  10        4.27        8.60      3.87 o 
  12   6  10       27.02       36.29      5.61 o 
  13   6  10       38.08       52.38      8.38 o 
  14   6  10        0.01        7.24      4.27 o 
   1   7  10       13.43       18.64      1.87 o 
   2   7  10      198.23      190.94      4.97 o 
   3   7  10       41.99       42.54      3.55 o 
   4   7  10        1.50        4.83      1.88 o 
   5   7  10       11.59        7.27      2.19 o 
   6   7  10        1.07        2.59      2.01 o 
   7   7  10       34.43       34.36      3.96 o 
   8   7  10      146.23      147.04      6.89 o 
   9   7  10       14.74       23.66      4.07 o 
  10   7  10       30.82       28.42      4.35 o 
  11   7  10       10.71       18.34      4.97 o 
  12   7  10        0.04       -0.89      3.23 o 
  13   7  10        2.12        4.30      4.69 o 
  14   7  10       17.22       37.74      7.31 o 
   0   8  10       84.81       92.22      6.21 o 
   1   8  10       72.07       75.32      4.05 o 
   2   8  10     1061.43      972.73     16.58 o 
   3   8  10       36.60       41.03      3.65 o 
   4   8  10      964.55      921.23     21.04 o 
   5   8  10       27.82       37.77      4.08 o 
   6   8  10       12.60       19.86      3.31 o 
   7   8  10       14.19       13.64      3.01 o 
   8   8  10       84.76      116.34      7.79 o 
   9   8  10       34.30       38.13      5.27 o 
  10   8  10       31.34       28.55      4.62 o 
  11   8  10       28.79       32.54      5.04 o 
  12   8  10        0.70        8.23      3.64 o 
  13   8  10        6.78       10.07      3.98 o 
   1   9  10       14.69       13.51      2.31 o 
   2   9  10      216.01      195.73      6.99 o 
   3   9  10      324.49      278.04      8.45 o 
   4   9  10        3.03        7.43      3.58 o 
   5   9  10       39.45       56.99      7.17 o 
   6   9  10      642.28      562.75     21.23 o 
   7   9  10      133.79      123.18      7.66 o 
   8   9  10      190.03      179.49     15.05 o 
   9   9  10       34.08       46.76      5.79 o 
  10   9  10       29.31       36.12      5.36 o 
  11   9  10        7.63       13.99      3.85 o 
  12   9  10       22.99       23.42      5.62 o 
   0  10  10       43.63       49.47      7.55 o 
   1  10  10        4.99       17.20      3.17 o 
   2  10  10      383.92      370.26     11.37 o 
   3  10  10      453.20      393.86     13.17 o 
   4  10  10       50.36       60.01      6.44 o 
   5  10  10        0.19        7.77      3.89 o 
   6  10  10      332.91      284.88     12.88 o 
   7  10  10        3.74        4.48      3.79 o 
   8  10  10        0.02        5.38      3.69 o 
   9  10  10       29.17       50.62      7.64 o 
  10  10  10        0.18        6.86      3.29 o 
  11  10  10        0.00        4.82      3.18 o 
  12  10  10       11.67       16.53      5.92 o 
   1  11  10      112.42      101.69      8.93 o 
   2  11  10        8.63        9.70      4.18 o 
   3  11  10      312.11      246.41     12.10 o 
   4  11  10       68.84       72.42      8.46 o 
   5  11  10       70.66       72.56      8.16 o 
   6  11  10       28.57       26.92      5.42 o 
   7  11  10       12.01       26.34      4.99 o 
   8  11  10        0.28       -2.10      2.97 o 
   9  11  10       29.12       38.14      6.36 o 
  10  11  10      135.43      131.36     10.73 o 
  11  11  10        0.03        4.32      3.83 o 
   0  12  10      614.85      475.24     29.81 o 
   1  12  10      182.43      147.68      9.62 o 
   2  12  10      259.41      211.08     11.33 o 
   3  12  10        9.30        8.64      4.15 o 
   4  12  10        9.75       12.84      4.34 o 
   5  12  10       10.51       10.22      4.99 o 
   6  12  10        0.00        5.96      4.07 o 
   7  12  10       28.63       41.13      8.03 o 
   8  12  10       18.75       36.19      7.66 o 
   9  12  10       55.83       64.34      8.15 o 
  10  12  10        0.18        9.09      4.16 o 
   1  13  10        2.57        4.00      4.58 o 
   2  13  10       10.20       14.32      4.50 o 
   3  13  10      104.23      128.35     10.27 o 
   4  13  10       87.47       98.65     10.06 o 
   5  13  10        7.79       16.07      5.28 o 
   6  13  10        0.76        2.05      4.30 o 
   7  13  10        0.74        4.45      4.51 o 
   8  13  10        1.60        3.71      4.66 o 
   9  13  10        0.01        5.06      4.80 o 
   0  14  10       37.21       31.42     10.61 o 
   1  14  10        4.16       11.65      5.56 o 
   2  14  10        2.17        1.39      9.30 o 
   3  14  10       17.80       23.18      4.90 o 
   4  14  10       33.19       37.17      6.54 o 
   5  14  10        5.69       10.04      4.57 o 
   6  14  10       44.99       82.01     12.59 o 
   7  14  10       25.28       34.06      7.75 o 
   1  15  10       27.21       47.08      9.54 o 
   2  15  10       17.71       33.81      8.13 o 
   3  15  10        6.89        5.82      4.06 o 
   4  15  10        3.60       10.36      4.86 o 
   5  15  10       12.03        9.68      7.00 o 
   0  16  10       18.74       27.41     11.61 o 
   1  16  10       34.04       35.43      9.60 o 
   1   1  11     4736.01     5304.51     43.81 o 
   2   1  11      905.96     1011.42     27.90 o 
   3   1  11        3.16        1.25      1.10 o 
   4   1  11       38.81       28.82      2.86 o 
   5   1  11        5.29        2.93      1.29 o 
   6   1  11      326.73      333.30      7.77 o 
   7   1  11       35.26       39.97      4.73 o 
   8   1  11       95.22       96.55      7.13 o 
   9   1  11      348.65      293.96     10.88 o 
  10   1  11       36.39       45.34      6.24 o 
  11   1  11      714.80      620.63     19.29 o 
  12   1  11      117.36      119.69      9.42 o 
  13   1  11       50.62       55.99      7.48 o 
  14   1  11       36.38       54.98      7.44 o 
  15   1  11        5.82       15.43      5.22 o 
   0   2  11     4714.18     4830.11     43.96 o 
   1   2  11        5.43        5.25      1.81 o 
   2   2  11      303.89      339.44      7.39 o 
   3   2  11       48.28       33.19      2.98 o 
   4   2  11      418.55      464.26      8.95 o 
   5   2  11       13.23       16.43      2.54 o 
   6   2  11        1.22        1.20      1.50 o 
   7   2  11       33.39       30.48      4.36 o 
   8   2  11        0.68        1.91      2.92 o 
   9   2  11       11.93       14.03      3.85 o 
  10   2  11        0.62        1.92      3.26 o 
  11   2  11      107.39      109.50      8.84 o 
  12   2  11       39.05       36.25      6.02 o 
  13   2  11        0.80        7.76      3.80 o 
  14   2  11       24.92       35.27      5.87 o 
  15   2  11      127.80      130.27      9.77 o 
   1   3  11      513.37      564.12     13.04 o 
   2   3  11      175.20      153.64      5.19 o 
   3   3  11      288.39      278.55      7.68 o 
   4   3  11        0.18        1.27      1.40 o 
   5   3  11       70.21       79.55      4.36 o 
   6   3  11     1227.01     1248.10     19.48 o 
   7   3  11      246.31      226.58      7.38 o 
   8   3  11       18.70       16.34      3.96 o 
   9   3  11      320.95      284.19     10.63 o 
  10   3  11        3.51        4.01      3.63 o 
  11   3  11        4.39        4.73      3.71 o 
  12   3  11        8.64        4.63      3.38 o 
  13   3  11        1.18        9.55      4.14 o 
  14   3  11        3.79       -1.02      2.87 o 
  15   3  11        5.87       18.12      4.24 o 
   0   4  11     5887.55     6214.31    109.71 o 
   1   4  11      579.60      610.79     13.57 o 
   2   4  11      251.47      245.16      7.68 o 
   3   4  11      115.11       98.78      4.29 o 
   4   4  11      120.47      114.69      4.85 o 
   5   4  11      314.70      299.97      7.81 o 
   6   4  11       25.88       23.20      3.18 o 
   7   4  11      176.85      145.99      6.13 o 
   8   4  11      275.50      252.77      8.21 o 
   9   4  11      423.55      420.01     12.80 o 
  10   4  11      201.74      167.05      8.83 o 
  11   4  11      112.49      115.76      7.94 o 
  12   4  11       22.50       28.57      4.67 o 
  13   4  11       13.05       13.53      5.37 o 
  14   4  11       44.67       63.57      7.43 o 
   1   5  11        5.74       11.87      1.53 o 
   2   5  11      275.78      235.99      5.10 o 
   3   5  11      241.67      246.45      8.26 o 
   4   5  11      106.64       92.36      4.62 o 
   5   5  11      172.86      164.83      6.00 o 
   6   5  11      710.54      642.79     11.92 o 
   7   5  11       57.92       59.21      4.56 o 
   8   5  11      104.19      103.08      5.44 o 
   9   5  11      362.67      354.45     10.58 o 
  10   5  11        6.65       12.98      3.97 o 
  11   5  11      104.62      100.55      8.60 o 
  12   5  11       93.92       75.91      7.79 o 
  13   5  11       38.93       42.38      5.99 o 
  14   5  11       42.18       73.13      8.31 o 
   0   6  11       61.81       58.57      4.19 o 
   1   6  11      560.30      547.89      7.90 o 
   2   6  11      196.45      216.03      5.80 o 
   3   6  11       92.35       97.10      4.68 o 
   4   6  11        6.76       14.83      2.21 o 
   5   6  11      495.19      470.05      9.19 o 
   6   6  11        0.21        2.34      2.39 o 
   7   6  11        0.46        2.88      2.08 o 
   8   6  11      241.60      226.98      8.39 o 
   9   6  11        1.26        5.25      2.74 o 
  10   6  11       65.56       61.69      6.87 o 
  11   6  11      406.60      383.01     17.50 o 
  12   6  11      467.16      442.22     15.03 o 
  13   6  11        6.51       11.12      6.06 o 
  14   6  11       39.68       47.25      7.64 o 
   1   7  11       35.07       40.05      2.71 o 
   2   7  11      447.83      448.69     10.85 o 
   3   7  11      174.99      165.22      6.90 o 
   4   7  11      145.00      145.18      7.88 o 
   5   7  11      210.22      210.40      7.29 o 
   6   7  11        3.48        5.15      2.13 o 
   7   7  11      188.96      177.50      7.33 o 
   8   7  11      123.35      120.01      6.72 o 
   9   7  11       19.80       20.34      3.93 o 
  10   7  11       70.85       77.44      6.62 o 
  11   7  11       65.54       69.37      7.43 o 
  12   7  11        1.00        9.28      3.82 o 
  13   7  11        0.00       11.78      4.15 o 
   0   8  11      614.25      614.08     14.78 o 
   1   8  11      228.50      211.16      6.26 o 
   2   8  11      274.97      246.33      7.89 o 
   3   8  11      201.97      209.84      6.47 o 
   4   8  11       39.40       50.34      4.43 o 
   5   8  11        1.25        4.37      2.22 o 
   6   8  11       40.56       54.73      5.10 o 
   7   8  11      119.39      119.64      6.62 o 
   8   8  11      229.61      203.01      9.32 o 
   9   8  11       18.06       13.51      3.80 o 
  10   8  11      460.73      407.29     13.75 o 
  11   8  11        4.94       11.33      6.02 o 
  12   8  11        1.83        5.30      5.16 o 
  13   8  11        4.83       19.59      5.76 o 
   1   9  11       60.71       74.59      5.33 o 
   2   9  11       28.98       31.74      3.88 o 
   3   9  11       28.25       32.13      4.03 o 
   4   9  11      523.22      506.86     13.02 o 
   5   9  11      389.39      384.99     14.21 o 
   6   9  11       71.49       78.35      6.51 o 
   7   9  11      114.31      124.26      8.27 o 
   8   9  11      310.41      253.94     10.55 o 
   9   9  11        3.50        8.83      3.30 o 
  10   9  11        1.81        6.75      6.64 o 
  11   9  11       25.97       34.30      5.91 o 
  12   9  11        2.40        9.02      4.05 o 
   0  10  11      111.66      101.91      8.64 o 
   1  10  11       76.91       74.41      6.35 o 
   2  10  11      203.09      164.10      7.84 o 
   3  10  11        0.23        4.98      3.01 o 
   4  10  11        3.51       14.73      4.49 o 
   5  10  11      295.61      283.53     12.61 o 
   6  10  11        4.98        3.36      3.68 o 
   7  10  11       18.90       24.22      5.36 o 
   8  10  11       30.28       40.75      6.71 o 
   9  10  11      103.75      112.06     10.59 o 
  10  10  11      180.12      193.01     13.52 o 
  11  10  11      135.26      156.06      9.64 o 
   1  11  11      191.29      161.64      9.85 o 
   2  11  11      142.76      127.93     10.13 o 
   3  11  11        4.37        2.96      3.86 o 
   4  11  11       15.49       18.24      3.98 o 
   5  11  11       50.41       54.40      7.07 o 
   6  11  11        0.03        2.36      6.09 o 
   7  11  11       32.62       37.65      5.94 o 
   8  11  11       16.61       11.83      4.03 o 
   9  11  11      136.68      135.83      9.98 o 
  10  11  11       81.19       76.24      8.84 o 
  11  11  11      112.37      126.22     12.02 o 
   0  12  11        0.03        0.60      7.00 o 
   1  12  11       10.72       12.56      5.58 o 
   2  12  11       10.82       25.04      5.75 o 
   3  12  11        2.45        5.25      3.79 o 
   4  12  11       16.86       19.30      4.97 o 
   5  12  11       19.07       38.06     12.21 o 
   6  12  11        0.65       10.14      5.16 o 
   7  12  11        1.41        6.86      4.66 o 
   8  12  11       54.04       71.99     10.74 o 
   9  12  11       13.03       24.32      5.05 o 
  10  12  11       24.38       28.47      6.12 o 
   1  13  11       33.82       39.11      8.33 o 
   2  13  11       83.51       92.93     12.21 o 
   3  13  11        1.12        9.20      3.97 o 
   4  13  11        3.80        9.60      3.57 o 
   5  13  11        0.17        4.00      4.17 o 
   6  13  11       50.69       68.54     11.18 o 
   7  13  11       17.77       20.39     13.11 o 
   8  13  11        0.34        3.06      4.48 o 
   0  14  11       18.61       28.21     10.61 o 
   1  14  11        0.16        4.12      4.79 o 
   2  14  11      149.42      144.55     13.65 o 
   3  14  11        5.87       15.34      4.56 o 
   4  14  11        2.04        5.81      3.70 o 
   5  14  11        7.51       10.40     15.21 o 
   6  14  11       12.70       13.41      6.20 o 
   7  14  11        1.19        4.19      5.02 o 
   1  15  11       19.27       23.54      7.20 o 
   2  15  11        0.85       10.39      5.94 o 
   3  15  11        0.62        5.57      4.95 o 
   4  15  11       28.92       17.92      5.43 o 
   0   0  12     7055.64     7979.41     83.64 o 
   1   0  12     1020.80     1090.08     28.71 o 
   2   0  12        2.81       19.85      4.10 o 
   3   0  12     1321.99     1376.14     92.65 o 
   4   0  12      535.94      461.81     15.41 o 
   5   0  12      179.46      172.08     10.04 o 
   6   0  12        1.15        1.10      2.85 o 
   7   0  12      173.37      174.65     11.25 o 
   8   0  12       90.11       83.94     11.01 o 
   9   0  12      117.50      112.68     11.46 o 
  10   0  12      147.44      143.35     11.95 o 
  11   0  12      384.69      367.58     18.80 o 
  12   0  12      461.83      423.53     30.42 o 
  13   0  12      700.53      684.36     27.09 o 
  14   0  12       15.77       24.78      7.99 o 
  15   0  12       61.33       71.28     12.22 o 
   1   1  12       97.82      133.12      5.59 o 
   2   1  12      887.21      895.30     14.29 o 
   3   1  12      449.34      460.47     10.58 o 
   4   1  12      312.16      341.87      7.76 o 
   5   1  12       32.73       29.56      3.15 o 
   6   1  12      359.24      329.71     10.04 o 
   7   1  12       96.68       99.04      6.62 o 
   8   1  12       27.42       29.79      4.84 o 
   9   1  12       45.70       63.55      6.53 o 
  10   1  12      343.87      321.20     12.03 o 
  11   1  12      111.74      136.91      9.79 o 
  12   1  12      113.90      109.76      9.31 o 
  13   1  12       21.09       23.37      5.46 o 
  14   1  12        8.54       14.21      4.99 o 
  15   1  12       24.38       28.02      5.81 o 
   0   2  12       97.38      114.75      7.56 o 
   1   2  12     1538.24     1573.64     32.61 o 
   2   2  12      116.23      141.24      5.15 o 
   3   2  12     1514.63     1571.03     33.01 o 
   4   2  12       10.61       15.81      2.40 o 
   5   2  12      517.29      541.08     11.04 o 
   6   2  12      104.82      123.11      5.41 o 
   7   2  12        1.47       -2.09      2.37 o 
   8   2  12        7.39        4.84      3.45 o 
   9   2  12       62.90       52.86      6.26 o 
  10   2  12      184.23      175.05      9.30 o 
  11   2  12        7.16        1.33      3.27 o 
  12   2  12       50.77       51.56      6.82 o 
  13   2  12      100.89       93.52      8.78 o 
  14   2  12        4.78       13.58      4.44 o 
   1   3  12      803.92      825.56     12.10 o 
   2   3  12      536.72      562.97     10.04 o 
   3   3  12     2215.72     2353.84     37.91 o 
   4   3  12        0.64        0.44      1.55 o 
   5   3  12        2.67        3.70      1.90 o 
   6   3  12      908.72      847.25     30.96 o 
   7   3  12      319.90      314.58     10.53 o 
   8   3  12        2.29       -0.66      3.34 o 
   9   3  12        8.25       10.89      4.12 o 
  10   3  12        5.11        2.50      3.78 o 
  11   3  12       53.69       73.95      7.68 o 
  12   3  12        7.64       16.01      4.22 o 
  13   3  12      126.67      115.15      9.53 o 
  14   3  12        9.45       16.63      3.74 o 
   0   4  12       19.61       23.86      3.72 o 
   1   4  12     1661.06     1612.34     16.98 o 
   2   4  12      429.48      432.51     10.98 o 
   3   4  12      918.18      892.27     12.97 o 
   4   4  12      428.28      363.64      9.48 o 
   5   4  12      449.74      383.88     17.42 o 
   6   4  12       36.47       37.37      4.02 o 
   7   4  12       62.76       64.88      5.03 o 
   8   4  12       92.61       99.39      7.47 o 
   9   4  12        5.64        4.51      4.39 o 
  10   4  12      117.19      121.37      8.46 o 
  11   4  12      237.34      211.65     11.19 o 
  12   4  12        3.37       12.58      3.62 o 
  13   4  12      129.19      139.80     10.60 o 
  14   4  12       11.01       27.36      4.88 o 
   1   5  12     2528.79     2641.68     43.75 o 
   2   5  12      669.77      633.64     16.11 o 
   3   5  12      275.83      269.18      7.34 o 
   4   5  12       32.28       41.06      3.80 o 
   5   5  12       27.27       35.25      3.76 o 
   6   5  12       17.78       23.27      3.33 o 
   7   5  12      474.94      442.67     10.70 o 
   8   5  12       85.26       81.17      5.23 o 
   9   5  12      138.62      137.04      7.45 o 
  10   5  12       25.08       22.65      4.73 o 
  11   5  12       64.11       51.42      6.56 o 
  12   5  12       44.06       58.16      6.82 o 
  13   5  12      188.07      161.09      9.40 o 
  14   5  12        7.59       15.00      4.58 o 
   0   6  12       28.25       38.37      3.90 o 
   1   6  12        9.18       11.33      1.94 o 
   2   6  12      309.81      336.18      8.19 o 
   3   6  12        0.02        3.99      1.62 o 
   4   6  12        5.18        7.75      1.96 o 
   5   6  12       28.87       32.17      3.28 o 
   6   6  12       31.92       31.30      3.92 o 
   7   6  12      117.89      105.98      6.23 o 
   8   6  12       80.41       89.63      6.14 o 
   9   6  12       17.22       16.24      4.38 o 
  10   6  12       16.94       29.82      5.18 o 
  11   6  12        2.14        1.17      5.26 o 
  12   6  12        0.11        6.69      3.46 o 
  13   6  12       12.12       19.36      4.52 o 
   1   7  12     1192.78     1118.19     23.23 o 
   2   7  12      382.99      355.30      8.23 o 
   3   7  12     1347.68     1252.79     47.41 o 
   4   7  12        4.55        5.61      2.40 o 
   5   7  12      429.10      413.88     10.34 o 
   6   7  12      128.73      124.27      6.29 o 
   7   7  12        6.18       11.19      2.87 o 
   8   7  12       17.08       27.80      6.02 o 
   9   7  12       15.06       24.03      4.00 o 
  10   7  12        3.91        8.35      3.68 o 
  11   7  12      125.49      109.27      9.22 o 
  12   7  12        1.01        7.59      4.09 o 
  13   7  12      103.14      107.80     12.56 o 
   0   8  12      262.48      247.19      9.88 o 
   1   8  12      522.14      491.68     12.37 o 
   2   8  12      208.58      188.25      7.13 o 
   3   8  12      173.28      177.21      6.72 o 
   4   8  12       41.40       51.63      4.68 o 
   5   8  12       59.16       55.33      5.04 o 
   6   8  12        8.35       13.97      3.29 o 
   7   8  12       80.86       87.89      6.49 o 
   8   8  12       75.59       91.00      6.83 o 
   9   8  12      165.78      157.86      8.50 o 
  10   8  12       14.62       21.04      5.95 o 
  11   8  12        6.21       16.96      4.77 o 
  12   8  12        1.30        9.55      4.28 o 
   1   9  12        4.75        4.65      2.18 o 
   2   9  12        0.51        2.60      2.05 o 
   3   9  12      208.44      206.02      7.81 o 
   4   9  12      137.96      127.06      7.42 o 
   5   9  12       18.51       25.41      6.46 o 
   6   9  12     1748.31     1713.41     32.84 o 
   7   9  12      940.67      929.93     26.63 o 
   8   9  12       44.82       59.58      6.51 o 
   9   9  12        6.17       20.90      4.54 o 
  10   9  12       30.17       49.35      5.96 o 
  11   9  12       13.13       16.59      4.38 o 
  12   9  12       40.80       43.43      6.91 o 
   0  10  12       23.67       24.30      5.40 o 
   1  10  12       45.37       53.38      5.57 o 
   2  10  12       71.81       74.59      6.73 o 
   3  10  12      341.88      292.99     10.85 o 
   4  10  12       28.87       22.21      5.13 o 
   5  10  12        7.81        8.24      4.00 o 
   6  10  12        7.53       12.08      4.31 o 
   7  10  12       30.89       36.20      6.12 o 
   8  10  12        8.50       20.28      5.23 o 
   9  10  12        9.63       14.89      4.71 o 
  10  10  12       88.69      108.07     10.83 o 
  11  10  12        2.47       14.67      4.40 o 
   1  11  12       54.22       62.01     10.61 o 
   2  11  12        3.33        6.18      4.12 o 
   3  11  12       35.62       34.96      6.21 o 
   4  11  12      372.31      341.86     13.81 o 
   5  11  12        3.32        5.67      3.47 o 
   6  11  12        2.92        4.86      3.22 o 
   7  11  12      100.66      106.83     10.06 o 
   8  11  12      124.85      137.51      9.95 o 
   9  11  12        1.86        9.52      3.68 o 
  10  11  12       29.66       44.91      7.23 o 
   0  12  12      526.57      472.64     30.22 o 
   1  12  12       58.21       70.16     26.11 o 
   2  12  12      220.18      182.43     10.69 o 
   3  12  12      128.24      121.71      9.98 o 
   4  12  12        0.02        2.78      3.54 o 
   5  12  12       30.23       32.33      7.29 o 
   6  12  12       12.38       21.85     10.61 o 
   7  12  12        9.12       19.79      8.90 o 
   8  12  12        6.69       18.45      4.52 o 
   9  12  12        0.13        7.69      4.00 o 
   1  13  12       23.88       22.39      6.77 o 
   2  13  12       37.59       55.55      9.41 o 
   3  13  12        8.91       19.05      4.92 o 
   4  13  12       35.70       50.86      7.46 o 
   5  13  12        1.73        0.67      4.80 o 
   6  13  12        0.63        5.39      5.15 o 
   7  13  12        7.97       21.29      6.52 o 
   8  13  12       19.04       21.93      6.43 o 
   0  14  12      106.27      124.66     20.81 o 
   1  14  12       43.22       49.28      9.67 o 
   2  14  12        4.74        8.49      4.84 o 
   3  14  12       50.66       52.10      9.97 o 
   4  14  12        4.03       17.92      5.15 o 
   5  14  12       25.98       28.92      7.99 o 
   6  14  12       23.43       32.89      7.99 o 
   1  15  12        6.94       11.21      5.66 o 
   2  15  12       20.36       30.45      7.83 o 
   3  15  12        4.69       13.25      6.32 o 
   1   1  13      213.43      175.18      6.90 o 
   2   1  13       96.62      104.65      5.34 o 
   3   1  13      287.51      289.69      8.76 o 
   4   1  13      720.42      618.19     13.20 o 
   5   1  13      296.16      307.83      9.71 o 
   6   1  13       93.84       95.32      6.79 o 
   7   1  13      127.57      137.30      7.50 o 
   8   1  13        1.37        1.66      3.12 o 
   9   1  13      565.36      467.50     13.92 o 
  10   1  13        3.20        3.37      3.71 o 
  11   1  13       89.97      123.60      9.61 o 
  12   1  13      111.40      125.45     10.05 o 
  13   1  13      230.63      217.50     11.35 o 
  14   1  13      208.27      215.18     11.77 o 
   0   2  13      158.91      183.25      9.62 o 
   1   2  13       58.55       79.33      4.78 o 
   2   2  13       76.71       62.61      4.83 o 
   3   2  13      444.46      465.26      9.45 o 
   4   2  13       68.32       72.75      4.35 o 
   5   2  13     2414.74     2544.05     71.30 o 
   6   2  13       68.80       62.22      5.89 o 
   7   2  13     1727.47     1645.01     50.69 o 
   8   2  13      353.39      341.82     11.80 o 
   9   2  13      436.62      427.31     13.38 o 
  10   2  13       85.23       94.28      9.25 o 
  11   2  13        0.01        3.91      3.69 o 
  12   2  13       25.37       33.35      5.59 o 
  13   2  13        1.15        8.79      3.94 o 
  14   2  13        9.39       20.16      5.06 o 
   1   3  13       35.60       59.09      4.77 o 
   2   3  13      468.94      472.25     10.05 o 
   3   3  13      645.20      652.40     12.73 o 
   4   3  13      140.36      143.32      5.66 o 
   5   3  13      160.71      167.01      6.30 o 
   6   3  13     1532.01     1399.52     18.79 o 
   7   3  13      438.06      411.82     12.39 o 
   8   3  13       13.00       18.24      4.64 o 
   9   3  13     1326.81     1214.19     22.04 o 
  10   3  13       23.60       19.95      4.92 o 
  11   3  13        0.62        6.39      3.91 o 
  12   3  13       63.55       74.65      7.79 o 
  13   3  13        3.08        8.29      3.83 o 
  14   3  13       44.77       61.66      6.78 o 
   0   4  13      582.49      577.59     16.77 o 
   1   4  13       64.82       51.58      4.07 o 
   2   4  13      821.42      744.61     12.19 o 
   3   4  13     1109.66     1061.38     25.79 o 
   4   4  13        2.29        9.35      2.41 o 
   5   4  13     2178.24     2114.08     45.88 o 
   6   4  13      102.12      103.79      5.91 o 
   7   4  13      787.90      743.20     16.79 o 
   8   4  13      657.21      630.57     15.94 o 
   9   4  13      227.97      189.97      9.32 o 
  10   4  13       25.22       28.96      5.28 o 
  11   4  13      120.69      118.95      9.15 o 
  12   4  13       99.97       85.46      8.50 o 
  13   4  13       20.17       18.81      4.77 o 
  14   4  13       77.55       95.50      9.45 o 
   1   5  13      551.35      492.44     10.35 o 
   2   5  13      309.76      317.00      8.16 o 
   3   5  13     3730.44     3724.47     65.83 o 
   4   5  13      413.56      390.87      9.41 o 
   5   5  13      224.86      214.24     10.57 o 
   6   5  13      958.64      907.74     18.48 o 
   7   5  13       46.61       54.65      4.97 o 
   8   5  13      405.45      367.01     15.98 o 
   9   5  13      384.32      378.75     13.06 o 
  10   5  13       60.84       70.56      7.37 o 
  11   5  13       13.03       11.49      4.13 o 
  12   5  13       52.17       56.25      8.06 o 
  13   5  13       30.81       44.94      6.20 o 
   0   6  13       52.75       47.95      4.47 o 
   1   6  13     1791.81     1674.80     34.27 o 
   2   6  13      327.92      287.16      7.21 o 
   3   6  13        5.16        7.87      2.17 o 
   4   6  13      185.53      164.82      6.55 o 
   5   6  13      786.17      731.44     12.16 o 
   6   6  13       58.12       56.93      5.12 o 
   7   6  13       15.38       19.28      3.58 o 
   8   6  13       28.94       37.55      4.65 o 
   9   6  13       18.09       27.91      5.16 o 
  10   6  13      526.22      456.84     14.82 o 
  11   6  13       10.95       14.62      4.30 o 
  12   6  13       37.90       48.50      6.40 o 
  13   6  13        2.72        9.27      4.14 o 
   1   7  13      580.24      566.47     11.77 o 
   2   7  13      143.57      136.11      5.90 o 
   3   7  13     1051.13     1031.78     15.71 o 
   4   7  13      286.53      292.68     10.48 o 
   5   7  13      532.20      488.43     11.55 o 
   6   7  13      182.70      170.85      7.33 o 
   7   7  13       98.96      105.28      6.98 o 
   8   7  13      100.46      110.41      6.73 o 
   9   7  13       42.00       45.70      5.80 o 
  10   7  13      170.54      176.82      9.37 o 
  11   7  13        0.20        4.95      5.29 o 
  12   7  13       13.61       18.59      4.95 o 
  13   7  13        2.09       15.60      4.92 o 
   0   8  13       76.48       77.70      9.29 o 
   1   8  13      483.06      448.29     14.21 o 
   2   8  13      102.21      111.92      6.31 o 
   3   8  13      468.83      448.35     13.20 o 
   4   8  13       11.83       13.16      3.01 o 
   5   8  13      504.71      474.03     11.70 o 
   6   8  13       16.86       23.07      3.99 o 
   7   8  13       61.97       83.22      6.59 o 
   8   8  13        0.01        1.46      2.70 o 
   9   8  13      126.62      128.87      8.33 o 
  10   8  13      273.40      252.68     13.05 o 
  11   8  13        1.58        7.86      5.41 o 
  12   8  13        0.86        3.98      3.54 o 
   1   9  13       31.03       35.19      4.26 o 
   2   9  13       15.26       11.22      2.95 o 
   3   9  13      201.65      155.21      7.92 o 
   4   9  13      154.99      127.82      7.95 o 
   5   9  13       14.12       11.02      4.65 o 
   6   9  13        9.25       11.57      4.71 o 
   7   9  13      147.71      158.73      8.83 o 
   8   9  13      186.75      203.01      9.71 o 
   9   9  13      149.49      169.99     13.05 o 
  10   9  13        1.07        7.98      3.65 o 
  11   9  13        2.38        7.85      4.28 o 
   0  10  13      878.03      814.61     37.62 o 
   1  10  13      145.05      128.22      7.62 o 
   2  10  13        1.49        8.61      3.28 o 
   3  10  13        0.05        3.75      3.30 o 
   4  10  13      277.88      246.83     11.92 o 
   5  10  13      445.12      338.44     14.02 o 
   6  10  13        3.13        7.33      4.31 o 
   7  10  13      404.13      363.91     15.06 o 
   8  10  13       60.92       62.20      8.24 o 
   9  10  13       21.47       22.20      5.23 o 
  10  10  13       25.54       31.25      5.94 o 
  11  10  13        0.24        5.64      8.40 o 
   1  11  13      104.64      127.78     12.28 o 
   2  11  13       21.66       30.78      5.89 o 
   3  11  13       13.45       14.35      3.99 o 
   4  11  13       10.66       15.67      4.54 o 
   5  11  13        6.09        4.65      4.07 o 
   6  11  13       14.51       30.35      5.68 o 
   7  11  13       51.87       57.16     10.53 o 
   8  11  13        2.95       10.71      4.22 o 
   9  11  13      119.15      131.68     11.70 o 
  10  11  13        3.79       14.31      4.71 o 
   0  12  13       55.95       69.63     15.21 o 
   1  12  13       17.31       13.70      5.56 o 
   2  12  13        0.20        4.48      4.22 o 
   3  12  13        5.47        8.36      3.67 o 
   4  12  13        0.33        6.66      4.52 o 
   5  12  13        0.19       10.83      5.07 o 
   6  12  13        7.39       16.26      7.60 o 
   7  12  13        0.73        6.56      4.51 o 
   8  12  13        0.01        2.54      3.44 o 
   9  12  13        1.09        2.22      7.88 o 
   1  13  13        1.09       13.62      5.86 o 
   2  13  13       14.40       15.70      5.65 o 
   3  13  13       46.31       49.50      9.26 o 
   4  13  13      138.62      152.24     14.61 o 
   5  13  13        0.96        8.48     14.41 o 
   6  13  13       40.34       42.82     16.31 o 
   7  13  13       14.50       24.70      6.88 o 
   0  14  13        6.96       15.01      8.40 o 
   1  14  13        6.25        2.06      4.47 o 
   2  14  13       11.78       23.28      6.92 o 
   3  14  13       56.92       71.20     11.34 o 
   4  14  13        2.79       31.82     10.41 o 
   5  14  13       22.18       36.78     20.51 o 
   1  15  13       12.66       10.58      9.30 o 
   2  15  13        2.57       19.89      7.15 o 
   0   0  14      653.45      708.36     27.21 o 
   1   0  14      742.96      823.21     20.87 o 
   2   0  14     1248.73     1335.54     68.53 o 
   3   0  14        4.30       11.21      3.68 o 
   4   0  14      237.23      246.53     12.45 o 
   5   0  14     1512.15     1447.97    136.97 o 
   6   0  14       55.45       54.93      8.28 o 
   7   0  14     1152.07     1135.05     28.71 o 
   8   0  14       22.04       19.14      6.34 o 
   9   0  14      201.03      177.37     13.22 o 
  10   0  14       97.76       96.55     12.10 o 
  11   0  14      367.92      414.55     46.22 o 
  12   0  14      142.21      144.24     15.11 o 
  13   0  14      373.77      378.94     21.01 o 
  14   0  14      344.31      373.02     21.51 o 
   1   1  14       83.80       83.37      4.88 o 
   2   1  14        6.20       14.42      2.66 o 
   3   1  14       48.87       57.16      5.04 o 
   4   1  14      126.42      111.96      7.08 o 
   5   1  14       20.87       25.60      4.07 o 
   6   1  14      217.02      213.02      8.90 o 
   7   1  14      230.05      223.89      9.52 o 
   8   1  14       27.44       25.45      4.98 o 
   9   1  14      111.33      119.96      8.85 o 
  10   1  14       86.87       89.41      8.34 o 
  11   1  14       15.07       19.67      5.05 o 
  12   1  14       35.43       37.51      6.43 o 
  13   1  14        6.75        9.54      4.73 o 
  14   1  14       38.47       50.85      7.45 o 
   0   2  14       61.25       54.86      8.90 o 
   1   2  14      256.10      234.06      7.97 o 
   2   2  14        8.41        3.70      1.87 o 
   3   2  14      904.16      881.74     18.54 o 
   4   2  14      165.77      151.94      8.02 o 
   5   2  14       87.95      106.24      5.60 o 
   6   2  14        0.12       -1.66      3.12 o 
   7   2  14     1165.71     1059.82     19.66 o 
   8   2  14      365.43      348.76     12.05 o 
   9   2  14      719.74      694.85     17.28 o 
  10   2  14     1098.79     1046.20     21.72 o 
  11   2  14       24.17       28.89      5.42 o 
  12   2  14       16.27       24.39      4.58 o 
  13   2  14        0.02        5.13      3.83 o 
  14   2  14        1.06       14.22      4.68 o 
   1   3  14      416.58      364.71      9.87 o 
   2   3  14        1.39        5.49      1.83 o 
   3   3  14        0.22       -0.84      1.57 o 
   4   3  14      358.97      312.93     11.10 o 
   5   3  14       52.82       50.47      4.64 o 
   6   3  14       61.14       58.19      6.23 o 
   7   3  14     1347.73     1319.43     24.98 o 
   8   3  14      167.01      165.90      8.93 o 
   9   3  14      282.53      300.73     14.61 o 
  10   3  14       56.07       60.36      7.12 o 
  11   3  14       20.73       29.37      5.29 o 
  12   3  14        4.23        8.32      4.31 o 
  13   3  14        0.49        3.43      3.64 o 
  14   3  14        0.47        3.48      4.63 o 
   0   4  14      184.69      201.42     10.51 o 
   1   4  14      305.06      265.88      7.63 o 
   2   4  14     1783.91     1661.53     51.90 o 
   3   4  14      952.36      872.71     16.60 o 
   4   4  14        3.38        6.12      2.60 o 
   5   4  14       39.18       44.76      4.56 o 
   6   4  14      167.32      148.98      8.74 o 
   7   4  14      109.01      111.86      7.97 o 
   8   4  14        0.99        0.44      3.20 o 
   9   4  14      130.60      144.94      8.38 o 
  10   4  14      179.43      171.17      9.30 o 
  11   4  14       82.82       73.21      7.72 o 
  12   4  14       26.72       35.43      6.44 o 
  13   4  14        0.29       13.48      4.14 o 
   1   5  14      759.24      700.28     12.39 o 
   2   5  14     1032.23      907.48     22.09 o 
   3   5  14      190.16      182.47      7.26 o 
   4   5  14     2433.02     2283.71     49.34 o 
   5   5  14      328.79      308.06      8.97 o 
   6   5  14      279.36      274.14     10.99 o 
   7   5  14       59.29       60.77      5.29 o 
   8   5  14      344.63      307.57     11.33 o 
   9   5  14        0.03        8.54      3.66 o 
  10   5  14        9.96        8.99      3.90 o 
  11   5  14       74.91       78.57      7.95 o 
  12   5  14        0.87        7.69      3.53 o 
  13   5  14      100.76       98.97      9.20 o 
   0   6  14       50.56       57.46      5.06 o 
   1   6  14       62.20       64.71      4.29 o 
   2   6  14      474.34      428.35     20.30 o 
   3   6  14       22.95       27.79      3.25 o 
   4   6  14       11.75       13.52      2.69 o 
   5   6  14       64.71       75.89      5.71 o 
   6   6  14       59.88       65.63      5.54 o 
   7   6  14       89.80      104.98      6.42 o 
   8   6  14        2.33        3.92      3.24 o 
   9   6  14        0.06        2.93      3.21 o 
  10   6  14        0.72        7.18      3.54 o 
  11   6  14       64.45       81.74      8.16 o 
  12   6  14        9.99       18.30      4.62 o 
  13   6  14       18.40       29.84      6.53 o 
   1   7  14     1051.87     1015.51     14.34 o 
   2   7  14     1309.81     1303.70     24.30 o 
   3   7  14       22.92       25.17      3.75 o 
   4   7  14      447.42      430.36     10.93 o 
   5   7  14        0.64       -0.53      2.28 o 
   6   7  14     1413.19     1348.41     20.01 o 
   7   7  14      241.67      236.82      8.92 o 
   8   7  14       11.02       13.57      3.13 o 
   9   7  14        0.91        3.21      3.01 o 
  10   7  14       11.19       17.17      4.53 o 
  11   7  14       37.22       43.40      5.66 o 
  12   7  14       10.22       10.01      4.78 o 
   0   8  14      108.58       97.29     10.30 o 
   1   8  14       19.64       19.55      3.77 o 
   2   8  14        7.77       10.52      3.49 o 
   3   8  14       10.52       19.60      3.44 o 
   4   8  14      493.55      421.78     11.01 o 
   5   8  14       33.41       50.57      5.19 o 
   6   8  14       16.40       21.62      3.93 o 
   7   8  14      114.33      148.19      7.33 o 
   8   8  14       49.18       57.54      5.71 o 
   9   8  14       12.58       15.77      4.42 o 
  10   8  14        9.49        8.85      4.14 o 
  11   8  14        1.02        4.19      3.62 o 
  12   8  14       22.67       18.70      5.20 o 
   1   9  14        0.22        5.47      2.93 o 
   2   9  14       20.20       20.75      3.84 o 
   3   9  14     1167.57     1088.63     20.01 o 
   4   9  14      344.23      309.88     18.63 o 
   5   9  14      218.89      205.67      9.61 o 
   6   9  14        1.54       10.70      4.50 o 
   7   9  14        8.10       20.21      5.09 o 
   8   9  14        0.76        8.43      3.22 o 
   9   9  14        6.94       16.79      3.84 o 
  10   9  14       56.34       79.51      9.89 o 
  11   9  14       10.94       21.06      6.03 o 
   0  10  14        1.38        6.80      7.60 o 
   1  10  14        1.27        9.02      2.99 o 
   2  10  14        3.10        4.78      2.99 o 
   3  10  14      256.09      237.66     11.59 o 
   4  10  14       22.25       34.78      5.88 o 
   5  10  14        0.38       10.45      4.28 o 
   6  10  14        2.76        8.42      3.80 o 
   7  10  14       56.20       80.11      9.19 o 
   8  10  14      118.54      147.91     10.52 o 
   9  10  14      299.55      287.89     14.10 o 
  10  10  14      198.97      222.82     16.19 o 
   1  11  14        0.17        4.38      4.02 o 
   2  11  14        1.39        4.13      4.60 o 
   3  11  14       64.03       70.46      8.05 o 
   4  11  14       92.11      118.95      8.76 o 
   5  11  14        1.48       14.88      4.13 o 
   6  11  14       40.63       68.29      8.15 o 
   7  11  14       19.19       26.82      5.26 o 
   8  11  14        0.08        6.06      3.76 o 
   9  11  14       24.85       44.50      9.40 o 
   0  12  14        0.01       10.41      7.60 o 
   1  12  14       17.21       34.01      7.20 o 
   2  12  14       23.84       30.63     11.01 o 
   3  12  14       24.74       28.20      7.35 o 
   4  12  14        0.66        3.30      4.13 o 
   5  12  14       30.24       39.13      9.00 o 
   6  12  14       19.89       23.20     15.21 o 
   7  12  14        3.30        7.22      9.60 o 
   8  12  14       12.79       23.87      8.22 o 
   1  13  14        0.56        1.15     11.41 o 
   2  13  14        1.82        3.86      4.61 o 
   3  13  14        9.69       14.17     10.11 o 
   4  13  14        6.79        8.20      6.00 o 
   5  13  14        1.38        5.87      4.71 o 
   6  13  14       10.50       18.65      6.15 o 
   0  14  14       88.57      122.86     20.61 o 
   1  14  14        6.27       14.11      6.01 o 
   2  14  14        0.01       12.72      8.50 o 
   3  14  14        4.97        8.53      9.20 o 
   4  14  14        2.61       10.61      7.80 o 
   1   1  15      155.49      146.06      6.59 o 
   2   1  15      236.58      257.16      8.77 o 
   3   1  15      205.83      169.33     10.80 o 
   4   1  15     1134.47     1043.20     21.14 o 
   5   1  15       12.22        8.23      3.35 o 
   6   1  15     2386.13     2259.76     28.16 o 
   7   1  15      207.74      203.19      9.46 o 
   8   1  15       82.77       93.51      7.95 o 
   9   1  15      231.68      193.17      9.88 o 
  10   1  15      363.26      321.07     12.80 o 
  11   1  15       30.27       43.23      6.86 o 
  12   1  15      252.16      229.37     11.66 o 
  13   1  15       16.50       14.52      5.21 o 
  14   1  15        0.84        4.61      4.53 o 
   0   2  15      731.52      666.50     34.22 o 
   1   2  15       88.08       81.02      5.37 o 
   2   2  15       48.75       48.13      4.79 o 
   3   2  15      708.75      681.53     15.45 o 
   4   2  15        3.04        0.36      3.17 o 
   5   2  15      509.23      433.86     13.48 o 
   6   2  15      195.24      184.28      8.97 o 
   7   2  15      270.18      237.74     10.19 o 
   8   2  15       98.96       85.92      7.81 o 
   9   2  15       93.58       97.23      8.54 o 
  10   2  15      386.14      349.56     13.13 o 
  11   2  15        4.27        9.30      4.04 o 
  12   2  15       10.63       17.63      4.49 o 
  13   2  15        2.59        8.23      4.17 o 
   1   3  15       70.83       69.86      5.62 o 
   2   3  15       10.12       11.93      2.85 o 
   3   3  15       56.90       66.62      4.80 o 
   4   3  15     1447.29     1359.75     30.50 o 
   5   3  15      889.77      829.83     14.41 o 
   6   3  15     7237.62     7148.50     84.65 o 
   7   3  15      316.90      299.44     11.34 o 
   8   3  15        1.02        1.35      3.41 o 
   9   3  15        1.51       -2.78      3.38 o 
  10   3  15       14.34       21.30      4.99 o 
  11   3  15        7.34       10.50      4.19 o 
  12   3  15        0.01        0.00      3.15 o 
  13   3  15        0.01        4.65      3.84 o 
   0   4  15      392.18      325.37     13.83 o 
   1   4  15        2.51        5.23      2.30 o 
   2   4  15      176.85      173.87      6.71 o 
   3   4  15        9.14       16.14      3.02 o 
   4   4  15     1141.70     1045.01     20.58 o 
   5   4  15     2185.64     2106.13     49.21 o 
   6   4  15     1343.14     1238.26     39.94 o 
   7   4  15      368.87      365.64     12.14 o 
   8   4  15       68.48       67.51      7.01 o 
   9   4  15      199.48      172.92     11.03 o 
  10   4  15        6.80       13.12      6.18 o 
  11   4  15       11.51       20.04      4.45 o 
  12   4  15       62.92       60.67      8.53 o 
  13   4  15       16.62       16.22      5.01 o 
   1   5  15      219.31      204.41      7.31 o 
   2   5  15      256.77      261.10      8.20 o 
   3   5  15      108.56      110.98      5.65 o 
   4   5  15      727.96      676.75     13.19 o 
   5   5  15       52.49       51.81      4.93 o 
   6   5  15      196.59      171.44      7.20 o 
   7   5  15        3.88        1.07      2.95 o 
   8   5  15        1.15        2.18      3.30 o 
   9   5  15        0.03        3.48      3.50 o 
  10   5  15        0.52        3.24      2.99 o 
  11   5  15        1.09        6.88      3.44 o 
  12   5  15       28.05       40.02      5.76 o 
  13   5  15       28.66       27.86      5.33 o 
   0   6  15     9743.13     9525.70    122.22 o 
   1   6  15      326.54      297.72      8.04 o 
   2   6  15     1825.14     1769.29     30.40 o 
   3   6  15        2.56        4.30      1.97 o 
   4   6  15      368.10      356.42      8.92 o 
   5   6  15      334.04      304.11     11.52 o 
   6   6  15       69.95       74.12      9.67 o 
   7   6  15       12.78       16.55      3.42 o 
   8   6  15      249.90      216.06     10.01 o 
   9   6  15       23.57       24.61      4.91 o 
  10   6  15       19.71       29.75      5.20 o 
  11   6  15        2.43        4.55      3.11 o 
  12   6  15       88.31       89.49      8.94 o 
   1   7  15     1207.10     1151.95     22.75 o 
   2   7  15       51.23       64.25      5.89 o 
   3   7  15       86.76      100.40      6.27 o 
   4   7  15      752.36      712.39     17.15 o 
   5   7  15      308.33      285.18      9.48 o 
   6   7  15       16.40       27.61      4.20 o 
   7   7  15       76.59       93.94      6.44 o 
   8   7  15      117.11      132.39      8.97 o 
   9   7  15       88.56      118.54      9.13 o 
  10   7  15        1.05        9.37      3.67 o 
  11   7  15       15.24       24.86      4.58 o 
  12   7  15        1.15        6.62      4.43 o 
   0   8  15      101.86       82.01     15.11 o 
   1   8  15      213.73      180.84      8.82 o 
   2   8  15       63.02       70.99      6.64 o 
   3   8  15       28.14       26.19      4.88 o 
   4   8  15     1112.32     1088.08     27.01 o 
   5   8  15      612.76      570.31     14.99 o 
   6   8  15      540.31      571.29     13.70 o 
   7   8  15      287.62      268.01      9.60 o 
   8   8  15       37.56       46.87      5.16 o 
   9   8  15        0.12       10.56      3.34 o 
  10   8  15        0.37        8.18      3.82 o 
  11   8  15        8.76       19.95      4.93 o 
   1   9  15        0.34        0.17      3.96 o 
   2   9  15       16.72       10.90      3.74 o 
   3   9  15      161.22      155.98      8.24 o 
   4   9  15      658.46      614.77     16.16 o 
   5   9  15        5.30       15.24      4.03 o 
   6   9  15     1421.79     1364.53     28.48 o 
   7   9  15        0.82        6.98      4.16 o 
   8   9  15       22.31       28.79      4.79 o 
   9   9  15       85.55      115.91     10.10 o 
  10   9  15        9.44       21.57      6.97 o 
  11   9  15        4.02        8.38      4.41 o 
   0  10  15       16.40       26.01     10.41 o 
   1  10  15      274.04      231.92     11.26 o 
   2  10  15       45.65       50.54      6.91 o 
   3  10  15        7.83       14.65      4.24 o 
   4  10  15      124.87      147.68      9.62 o 
   5  10  15       13.35       19.05      4.88 o 
   6  10  15       66.42       78.74      8.98 o 
   7  10  15        0.23        7.77      5.48 o 
   8  10  15       41.17       52.32      7.46 o 
   9  10  15       48.76       46.74      9.74 o 
  10  10  15      111.65      135.00     15.62 o 
   1  11  15        9.94       22.38      9.80 o 
   2  11  15       21.12       19.02      5.48 o 
   3  11  15       15.01       22.95      5.72 o 
   4  11  15       78.18      104.18      9.05 o 
   5  11  15        5.96       11.80      3.86 o 
   6  11  15      278.66      262.74     12.97 o 
   7  11  15        2.35        5.99      3.99 o 
   8  11  15        0.79        6.29      3.68 o 
   9  11  15       27.72       54.37      7.49 o 
   0  12  15       86.18       86.64     17.41 o 
   1  12  15        6.59        3.70      3.96 o 
   2  12  15       48.84       50.12      9.19 o 
   3  12  15        7.56       12.61      7.80 o 
   4  12  15        0.34        4.80      6.00 o 
   5  12  15        0.20       10.81      5.38 o 
   6  12  15       10.10       23.60     15.21 o 
   7  12  15        0.00        4.01      3.72 o 
   1  13  15       70.00       86.31     12.30 o 
   2  13  15       27.56       54.09      9.74 o 
   3  13  15       50.20       53.83     13.61 o 
   4  13  15      100.05      116.26     19.61 o 
   5  13  15       13.90       15.54      5.52 o 
   6  13  15       40.63       42.11      8.12 o 
   0  14  15        0.07        5.20      7.20 o 
   1  14  15       20.70       32.68      8.20 o 
   2  14  15       14.27       19.53      7.26 o 
   3  14  15        0.12       19.81      9.00 o 
   0   0  16     2373.26     2021.22     49.62 o 
   1   0  16      357.61      238.36     12.38 o 
   2   0  16      174.06      150.58     10.11 o 
   3   0  16      198.73      190.79     24.11 o 
   4   0  16      423.97      413.81     24.41 o 
   5   0  16      112.87      107.19     12.41 o 
   6   0  16      347.32      338.35     16.69 o 
   7   0  16        3.54        0.19      4.74 o 
   8   0  16        7.66        8.35      6.00 o 
   9   0  16        8.65       11.22      6.15 o 
  10   0  16        0.01        2.21      5.52 o 
  11   0  16       67.61       92.72     12.58 o 
  12   0  16      239.11      246.29     17.40 o 
  13   0  16       47.38       69.97     19.11 o 
   1   1  16        3.26        4.22      2.29 o 
   2   1  16        7.33        3.83      2.27 o 
   3   1  16        2.52        8.10      2.77 o 
   4   1  16      157.71      146.30      8.54 o 
   5   1  16       51.95       53.76      6.08 o 
   6   1  16      102.48       87.50      7.55 o 
   7   1  16      455.21      443.94     13.72 o 
   8   1  16       50.33       61.58      7.03 o 
   9   1  16      225.11      225.47     10.72 o 
  10   1  16        3.62        5.12      3.85 o 
  11   1  16      185.94      186.62     10.52 o 
  12   1  16        2.09       -1.50      3.86 o 
  13   1  16      105.13      114.59     10.57 o 
   0   2  16     1430.66     1414.71     40.62 o 
   1   2  16      614.66      582.20     13.48 o 
   2   2  16        6.74        8.44      2.68 o 
   3   2  16      195.80      176.67      7.89 o 
   4   2  16      457.97      425.00     14.59 o 
   5   2  16      243.88      223.10      9.61 o 
   6   2  16      165.33      158.58      8.58 o 
   7   2  16       26.94       25.59      5.26 o 
   8   2  16       65.57       73.91      7.54 o 
   9   2  16      420.75      386.20     13.74 o 
  10   2  16        0.03        3.23      3.77 o 
  11   2  16        3.32        4.87      3.59 o 
  12   2  16       35.72       50.18      6.62 o 
  13   2  16       24.84       27.02      5.76 o 
   1   3  16        2.60        0.84      2.01 o 
   2   3  16       18.73       12.95      3.11 o 
   3   3  16      139.66      134.95      7.11 o 
   4   3  16     2797.50     2774.27     64.35 o 
   5   3  16      391.73      324.01     11.55 o 
   6   3  16        0.30        6.37      3.86 o 
   7   3  16        0.23       -1.20      3.16 o 
   8   3  16      523.87      525.40     15.22 o 
   9   3  16        5.17       14.89      4.57 o 
  10   3  16        9.54       11.25      3.63 o 
  11   3  16        0.01        4.46      3.38 o 
  12   3  16        0.37       11.18      4.02 o 
  13   3  16        9.25       26.83      5.14 o 
   0   4  16      108.42      107.67      9.13 o 
   1   4  16        4.19        3.30      2.18 o 
   2   4  16       76.69       69.28      6.00 o 
   3   4  16      189.94      185.84      7.25 o 
   4   4  16       95.66       97.52      6.90 o 
   5   4  16     1627.34     1555.00     27.76 o 
   6   4  16       98.87       93.73      7.68 o 
   7   4  16      329.45      290.38     11.26 o 
   8   4  16        1.43        9.52      3.77 o 
   9   4  16       17.06       27.75      5.20 o 
  10   4  16       24.36       37.04      5.62 o 
  11   4  16        2.34        9.71      4.79 o 
  12   4  16        6.32       13.54      4.83 o 
  13   4  16        0.00        9.95      4.28 o 
   1   5  16      680.44      629.58     14.23 o 
   2   5  16     1463.50     1282.46     26.71 o 
   3   5  16        2.31        2.31      2.50 o 
   4   5  16      485.78      447.89     11.12 o 
   5   5  16        1.14        3.92      2.68 o 
   6   5  16     1652.95     1550.45     38.79 o 
   7   5  16       52.25       63.64      6.82 o 
   8   5  16      460.15      465.29     16.74 o 
   9   5  16        0.56        7.16      3.50 o 
  10   5  16        0.01        3.05      3.72 o 
  11   5  16        7.42       16.66      4.20 o 
  12   5  16        0.14        1.91      3.38 o 
   0   6  16      578.75      564.01     19.06 o 
   1   6  16        2.24       11.02      2.66 o 
   2   6  16        8.16       13.31      2.81 o 
   3   6  16        5.66       10.03      2.46 o 
   4   6  16      410.14      372.75     16.75 o 
   5   6  16        0.09        0.47      2.38 o 
   6   6  16       89.96       97.54      6.43 o 
   7   6  16       17.74       15.88      4.18 o 
   8   6  16       12.84       19.71      4.38 o 
   9   6  16       30.33       44.91      5.89 o 
  10   6  16      121.27      130.37      9.46 o 
  11   6  16        2.25        3.92      3.67 o 
  12   6  16       19.91       26.20      5.06 o 
   1   7  16      741.43      662.90     21.83 o 
   2   7  16      828.60      787.87     20.59 o 
   3   7  16      164.83      143.03      7.04 o 
   4   7  16      479.85      449.94     11.78 o 
   5   7  16        0.24        1.44      2.57 o 
   6   7  16      915.29      885.83     18.65 o 
   7   7  16        1.86        9.59      3.87 o 
   8   7  16      230.24      243.05     10.81 o 
   9   7  16        4.43        5.01      3.20 o 
  10   7  16        0.27        5.28      3.15 o 
  11   7  16       16.74       23.63      4.83 o 
   0   8  16      448.93      379.11     17.91 o 
   1   8  16      130.48      132.35      9.88 o 
   2   8  16     1070.95     1023.29     30.70 o 
   3   8  16      249.51      243.64     15.40 o 
   4   8  16       63.08       72.77      6.19 o 
   5   8  16      413.54      419.79     11.82 o 
   6   8  16        0.11        2.15      2.55 o 
   7   8  16      129.26      144.30      7.41 o 
   8   8  16        0.51        5.20      4.20 o 
   9   8  16       39.95       48.10      5.93 o 
  10   8  16        0.06        5.86      4.81 o 
  11   8  16        9.81       21.22      5.27 o 
   1   9  16        2.65       -0.93      3.53 o 
   2   9  16       70.84       67.28      7.76 o 
   3   9  16      396.98      319.89     11.67 o 
   4   9  16      170.93      168.97      8.82 o 
   5   9  16      127.48      134.00      8.91 o 
   6   9  16       39.24       55.14      7.74 o 
   7   9  16       74.94       90.27      9.65 o 
   8   9  16        5.50       16.60      5.98 o 
   9   9  16        4.10       10.16      4.36 o 
  10   9  16        0.36        6.28      3.94 o 
   0  10  16      120.32      137.01     15.91 o 
   1  10  16       13.07       17.00      4.13 o 
   2  10  16       38.07       35.55      6.06 o 
   3  10  16       18.43       19.98      5.59 o 
   4  10  16        5.69       13.20      4.11 o 
   5  10  16       26.99       34.84      5.74 o 
   6  10  16        2.69       13.72      4.52 o 
   7  10  16        1.29        8.06      3.95 o 
   8  10  16        4.30       12.24      3.99 o 
   9  10  16       20.00       30.72      8.32 o 
   1  11  16        8.65       15.99      5.75 o 
   2  11  16        2.30        6.95      4.31 o 
   3  11  16       72.65       64.67      9.31 o 
   4  11  16        8.65       18.38      4.57 o 
   5  11  16        0.95       12.72      3.87 o 
   6  11  16       29.17       45.70      6.41 o 
   7  11  16        5.40       13.61      4.15 o 
   8  11  16       33.51       54.36      7.61 o 
   0  12  16        3.24       11.61      6.80 o 
   1  12  16        4.58        7.75      5.13 o 
   2  12  16       53.69       70.64     10.80 o 
   3  12  16       61.88       89.24     17.21 o 
   4  12  16      137.92      153.28     18.21 o 
   5  12  16        2.30       11.31      5.38 o 
   6  12  16        4.60       13.31      6.08 o 
   7  12  16        7.70       20.38      4.68 o 
   1  13  16        0.51       13.41      5.52 o 
   2  13  16        0.57        5.24      4.90 o 
   3  13  16       13.27       48.42     12.81 o 
   4  13  16        0.00       15.21      7.60 o 
   5  13  16        1.81        6.20      6.40 o 
   0  14  16       14.99       32.02     11.21 o 
   1  14  16        7.65       28.90      6.63 o 
   1   1  17      777.82      691.76     15.20 o 
   2   1  17       14.10       22.37      3.93 o 
   3   1  17      109.58      101.95      7.27 o 
   4   1  17     2195.30     2057.19     31.25 o 
   5   1  17       18.76       16.80      4.40 o 
   6   1  17     1981.82     1782.64     26.47 o 
   7   1  17        0.10       -0.59      3.20 o 
   8   1  17      538.30      514.60     15.29 o 
   9   1  17     1160.24     1108.02     22.90 o 
  10   1  17       15.05       16.34      4.76 o 
  11   1  17      142.98      138.60     10.60 o 
  12   1  17       20.30       34.30      6.29 o 
  13   1  17      214.05      180.50     12.36 o 
   0   2  17      430.61      364.91     15.72 o 
   1   2  17       23.29       25.05      4.17 o 
   2   2  17      177.70      172.63      7.94 o 
   3   2  17       16.90       18.52      3.94 o 
   4   2  17      380.65      332.21     11.34 o 
   5   2  17       23.88       18.37      4.59 o 
   6   2  17        5.54        6.78      4.00 o 
   7   2  17      924.74      838.96     18.98 o 
   8   2  17       11.80       17.88      4.96 o 
   9   2  17      754.87      719.28     18.71 o 
  10   2  17       27.15       32.79      5.84 o 
  11   2  17        4.78       12.89      4.50 o 
  12   2  17       30.88       32.95      6.16 o 
  13   2  17       19.88       25.26      5.89 o 
   1   3  17      107.99      110.57      6.84 o 
   2   3  17      148.10      147.32      7.54 o 
   3   3  17       45.99       42.23      5.40 o 
   4   3  17      941.01      847.16     20.16 o 
   5   3  17       11.79       12.11      4.22 o 
   6   3  17      180.41      164.66      8.95 o 
   7   3  17      200.83      197.04      9.79 o 
   8   3  17       26.91       32.00      5.64 o 
   9   3  17      414.95      361.00     13.25 o 
  10   3  17        4.86        4.79      3.52 o 
  11   3  17       18.31       19.56      4.47 o 
  12   3  17        0.09        4.71      3.54 o 
   0   4  17      223.31      210.62     12.27 o 
   1   4  17      107.58       95.20      6.51 o 
   2   4  17      740.66      669.18     22.01 o 
   3   4  17     1647.18     1558.67     37.40 o 
   4   4  17      229.76      244.04      9.64 o 
   5   4  17       15.54       12.50      3.92 o 
   6   4  17       69.53       77.28      7.27 o 
   7   4  17      261.81      252.34     10.77 o 
   8   4  17      357.50      311.77     16.49 o 
   9   4  17        4.95        6.78      3.58 o 
  10   4  17        0.36        4.38      3.62 o 
  11   4  17       54.45       82.84     10.19 o 
  12   4  17        0.03        1.86      3.88 o 
   1   5  17      522.77      464.15     12.69 o 
   2   5  17       15.87       18.05      3.96 o 
   3   5  17     1915.83     1824.85     62.69 o 
   4   5  17       31.08       39.65      4.66 o 
   5   5  17      243.32      231.20      8.46 o 
   6   5  17       95.32      106.77      8.05 o 
   7   5  17        1.40        2.65      2.97 o 
   8   5  17        0.20        8.26      3.52 o 
   9   5  17        3.30        3.05      3.53 o 
  10   5  17        0.13        2.92      3.85 o 
  11   5  17       25.31       34.85      5.48 o 
  12   5  17        6.64        8.48      4.25 o 
   0   6  17       56.34       46.80      7.88 o 
   1   6  17     1332.93     1195.13     21.69 o 
   2   6  17      619.28      542.99     13.90 o 
   3   6  17      824.03      785.80     22.24 o 
   4   6  17      305.97      280.49      9.40 o 
   5   6  17        1.69        7.55      2.68 o 
   6   6  17       16.54       15.13      3.90 o 
   7   6  17       63.41       63.62      6.82 o 
   8   6  17      148.19      155.07      8.80 o 
   9   6  17       46.35       61.58      7.03 o 
  10   6  17       12.38       13.44      3.86 o 
  11   6  17       89.48      111.16      9.64 o 
   1   7  17      119.22      128.43      7.69 o 
   2   7  17       52.38       55.04      5.46 o 
   3   7  17      484.30      456.01     12.74 o 
   4   7  17       32.34       34.52      4.58 o 
   5   7  17        5.89       10.05      3.27 o 
   6   7  17      113.40      123.60      7.25 o 
   7   7  17        0.03        7.85      3.32 o 
   8   7  17       12.63       18.05      4.65 o 
   9   7  17        0.49       -0.80      2.73 o 
  10   7  17       46.27       47.63      6.44 o 
  11   7  17        4.42       18.00      4.30 o 
   0   8  17      182.73      198.16     13.56 o 
   1   8  17        6.99       13.29      4.69 o 
   2   8  17      213.08      205.43     11.13 o 
   3   8  17     1124.09     1112.42     28.09 o 
   4   8  17       10.21       16.73      4.30 o 
   5   8  17       62.84       72.35      6.26 o 
   6   8  17        0.01        6.91      2.68 o 
   7   8  17       72.93       75.57      7.41 o 
   8   8  17       15.97       27.99      4.69 o 
   9   8  17       19.49       35.05      5.18 o 
  10   8  17        0.60       -0.87      3.24 o 
   1   9  17       49.65       54.13      8.98 o 
   2   9  17        2.03        4.63      3.68 o 
   3   9  17        7.39        4.43      3.67 o 
   4   9  17        0.01        5.74      2.96 o 
   5   9  17        2.33        6.45      3.52 o 
   6   9  17      221.21      266.90     11.15 o 
   7   9  17      174.51      160.68     10.71 o 
   8   9  17       13.53       24.11      6.41 o 
   9   9  17       71.06       88.24     12.73 o 
   0  10  17      287.90      222.49     14.30 o 
   1  10  17        1.32       10.59      3.21 o 
   2  10  17       62.19       74.47      8.40 o 
   3  10  17       17.74       21.62     12.91 o 
   4  10  17       35.62       40.90      6.35 o 
   5  10  17       10.70       18.91      4.61 o 
   6  10  17       66.86       70.13      8.70 o 
   7  10  17      198.03      188.11     11.41 o 
   8  10  17       23.22       29.44      7.45 o 
   1  11  17        3.45       -0.20      3.82 o 
   2  11  17        3.06       11.08      7.40 o 
   3  11  17        7.84       19.81      5.52 o 
   4  11  17      121.22      135.33     13.11 o 
   5  11  17      133.06      179.00     11.44 o 
   6  11  17      448.23      442.41     17.42 o 
   7  11  17       83.88       91.51     10.09 o 
   0  12  17        0.52       -2.20      5.40 o 
   1  12  17        8.70       27.72      6.79 o 
   2  12  17        0.00        7.20      6.00 o 
   3  12  17        1.94       11.61      7.20 o 
   4  12  17        2.05       13.21      7.20 o 
   5  12  17        5.91       14.21      6.40 o 
   6  12  17        6.76       24.46      6.67 o 
   1  13  17        0.00       14.50      5.38 o 
   2  13  17        9.29       16.41      8.00 o 
   3  13  17        4.68       15.01      9.40 o 
   0   0  18      337.30      251.13     19.21 o 
   1   0  18      252.67      310.04     21.41 o 
   2   0  18      215.75      230.46     16.11 o 
   3   0  18      375.18      337.18     16.13 o 
   4   0  18        1.59        3.86      3.84 o 
   5   0  18      179.40      138.94     11.46 o 
   6   0  18      147.61      135.68     13.01 o 
   7   0  18      412.64      403.34     19.38 o 
   8   0  18        7.12       10.87      6.01 o 
   9   0  18      217.58      209.53     15.20 o 
  10   0  18      398.31      372.81     20.23 o 
  11   0  18      205.86      204.25     16.11 o 
  12   0  18      362.97      313.65     19.94 o 
   1   1  18        3.86        3.69      2.59 o 
   2   1  18        5.02        5.72      3.47 o 
   3   1  18      189.74      169.23     10.01 o 
   4   1  18      182.08      180.34     10.11 o 
   5   1  18        0.00       -4.32      2.88 o 
   6   1  18       23.94       30.51      5.27 o 
   7   1  18       87.71       86.97      7.95 o 
   8   1  18      124.70      129.25      9.63 o 
   9   1  18        0.31        9.37      3.88 o 
  10   1  18        0.26       12.71      4.41 o 
  11   1  18       12.52       14.82      4.89 o 
  12   1  18        1.23        4.02      4.03 o 
   0   2  18      188.73      196.56     12.41 o 
   1   2  18       39.47       35.45      4.83 o 
   2   2  18      806.66      728.63     16.31 o 
   3   2  18      141.54      125.89      7.50 o 
   4   2  18       70.90       73.71      6.84 o 
   5   2  18      262.74      217.69     10.00 o 
   6   2  18      360.29      323.40     12.12 o 
   7   2  18        5.91       -1.47      3.33 o 
   8   2  18      109.48      115.68      9.37 o 
   9   2  18       29.17       42.96      6.41 o 
  10   2  18        2.78        5.68      3.92 o 
  11   2  18        4.48        5.77      3.73 o 
  12   2  18        1.09       11.92      4.40 o 
   1   3  18      349.28      327.44     11.08 o 
   2   3  18      531.16      493.25     13.57 o 
   3   3  18       54.79       51.63      5.82 o 
   4   3  18      212.31      187.66      9.13 o 
   5   3  18      451.10      403.64     13.09 o 
   6   3  18     1016.31      908.21     19.67 o 
   7   3  18      135.08      145.34      9.90 o 
   8   3  18      343.29      317.71     12.55 o 
   9   3  18       44.72       66.12      7.35 o 
  10   3  18       27.04       23.49      5.09 o 
  11   3  18       56.85       57.62      8.58 o 
  12   3  18        0.44       10.03      4.16 o 
   0   4  18      371.17      325.78     15.61 o 
   1   4  18      337.83      295.74     10.62 o 
   2   4  18      405.31      361.26     11.70 o 
   3   4  18       81.65       88.59      7.45 o 
   4   4  18      104.81       98.35      9.07 o 
   5   4  18       96.08       98.54      7.93 o 
   6   4  18       65.94       57.10      6.60 o 
   7   4  18        0.89        7.52      3.42 o 
   8   4  18        9.97       11.44      4.88 o 
   9   4  18        0.02        0.88      3.15 o 
  10   4  18       16.34       23.56      7.37 o 
  11   4  18        0.81        6.10      4.86 o 
  12   4  18       41.31       55.96      8.73 o 
   1   5  18      112.58      100.95      7.42 o 
   2   5  18       40.43       45.61      5.98 o 
   3   5  18        1.32        5.77      3.00 o 
   4   5  18       45.00       61.74      6.24 o 
   5   5  18       95.46       87.47      7.49 o 
   6   5  18      244.01      230.18     10.16 o 
   7   5  18        1.84        7.76      3.76 o 
   8   5  18       30.91       45.66      6.99 o 
   9   5  18      134.81      139.77     10.42 o 
  10   5  18       33.27       39.86      6.84 o 
  11   5  18      111.24      136.80     10.77 o 
   0   6  18      147.97      145.72     11.62 o 
   1   6  18        7.30       13.21      3.52 o 
   2   6  18       33.07       34.77      4.03 o 
   3   6  18      157.56      155.31      7.22 o 
   4   6  18        2.58        3.66      2.47 o 
   5   6  18        4.17        5.46      2.86 o 
   6   6  18        5.01       11.37      3.70 o 
   7   6  18       85.13       89.89      7.93 o 
   8   6  18        1.16        3.67      3.64 o 
   9   6  18        9.74       18.31      3.95 o 
  10   6  18        0.22        3.59      3.41 o 
  11   6  18       13.60       25.44      5.23 o 
   1   7  18      412.42      369.42     13.92 o 
   2   7  18        0.10        3.94      2.96 o 
   3   7  18       43.46       41.49      4.69 o 
   4   7  18        6.38        8.06      2.93 o 
   5   7  18       58.07       73.14      6.24 o 
   6   7  18      244.73      226.22     10.29 o 
   7   7  18       47.25       48.39      6.09 o 
   8   7  18       12.20       23.85      4.58 o 
   9   7  18       12.33       16.46      5.68 o 
  10   7  18        3.60       11.60      3.77 o 
   0   8  18      185.51      141.87     16.61 o 
   1   8  18       29.48       35.51      6.50 o 
   2   8  18      188.23      179.53     10.61 o 
   3   8  18       98.27      118.99      9.45 o 
   4   8  18       28.37       28.71      4.75 o 
   5   8  18       27.47       37.63      4.66 o 
   6   8  18       35.49       49.82      5.21 o 
   7   8  18       14.71       19.73      4.10 o 
   8   8  18       11.13       19.04      4.68 o 
   9   8  18        7.99       20.85      4.31 o 
  10   8  18        2.39        6.77      3.76 o 
   1   9  18       80.19       81.77     10.81 o 
   2   9  18      166.20      175.71     10.36 o 
   3   9  18      218.45      207.24     11.23 o 
   4   9  18       80.44      120.14      8.52 o 
   5   9  18        8.90       17.93      5.89 o 
   6   9  18      456.27      494.72     15.36 o 
   7   9  18        2.30       11.50      5.29 o 
   8   9  18      158.56      201.97     15.49 o 
   9   9  18        8.19       21.57      6.92 o 
   0  10  18      141.42      146.23     14.91 o 
   1  10  18       22.84       34.94      8.94 o 
   2  10  18        7.18       14.40      4.12 o 
   3  10  18        6.63       16.33      8.10 o 
   4  10  18       88.76      112.19     12.76 o 
   5  10  18       11.78       21.55      5.01 o 
   6  10  18      109.70      114.85     10.82 o 
   7  10  18       28.17       61.95      7.80 o 
   8  10  18      104.70      103.64     13.78 o 
   1  11  18       64.99       82.04     16.21 o 
   2  11  18       21.42       17.90      5.73 o 
   3  11  18       15.52       20.68      6.80 o 
   4  11  18       14.42       30.08     10.61 o 
   5  11  18       26.83       46.88     11.71 o 
   6  11  18       45.53       55.52      7.40 o 
   0  12  18       36.60       94.65     18.21 o 
   1  12  18       39.35       63.63     13.61 o 
   2  12  18        0.21       10.81      7.80 o 
   3  12  18        3.38       16.41      7.60 o 
   4  12  18       35.02       28.61      9.40 o 
   5  12  18        6.14        6.40      6.40 o 
   1  13  18        4.20       11.10      5.27 o 
   1   1  19      135.37      103.63      7.68 o 
   2   1  19       95.07       63.98      6.50 o 
   3   1  19        2.80       -0.11      3.44 o 
   4   1  19     1542.13     1431.64     27.82 o 
   5   1  19      116.18      104.47      8.41 o 
   6   1  19       23.19       27.94      5.21 o 
   7   1  19        0.01       -1.55      3.17 o 
   8   1  19       45.69       65.52      7.52 o 
   9   1  19      390.60      369.02     14.00 o 
  10   1  19       52.56       54.61      7.30 o 
  11   1  19      266.88      276.43     12.92 o 
  12   1  19      159.70      166.25     12.32 o 
   0   2  19      944.50      838.34     25.32 o 
   1   2  19       32.60       35.33      5.13 o 
   2   2  19        0.35        1.61      2.52 o 
   3   2  19       66.60       64.70      6.59 o 
   4   2  19       28.88       44.74      6.77 o 
   5   2  19        1.82       -1.64      2.96 o 
   6   2  19       12.76       16.66      4.28 o 
   7   2  19       18.79       16.35      4.43 o 
   8   2  19      193.00      165.98      9.90 o 
   9   2  19       63.56       83.72      8.33 o 
  10   2  19       19.86       31.23      5.70 o 
  11   2  19        1.12       12.78      4.37 o 
  12   2  19        0.21        7.22      4.17 o 
   1   3  19      364.14      308.76     11.05 o 
   2   3  19      237.50      218.56      9.51 o 
   3   3  19       45.89       47.24      5.60 o 
   4   3  19       72.45       66.04      6.91 o 
   5   3  19      242.77      223.72     10.32 o 
   6   3  19      325.21      308.27     12.09 o 
   7   3  19       25.12       24.93      5.09 o 
   8   3  19       61.98       69.81      7.62 o 
   9   3  19       46.15       49.45      6.34 o 
  10   3  19        2.09        8.61      3.81 o 
  11   3  19       49.65       64.22      7.63 o 
   0   4  19      604.77      523.18     20.12 o 
   1   4  19        6.27       14.03      3.66 o 
   2   4  19      217.43      199.68      9.10 o 
   3   4  19      417.89      407.00     12.84 o 
   4   4  19       50.17       52.06      7.04 o 
   5   4  19      107.53      110.02      8.04 o 
   6   4  19       29.65       17.11      3.97 o 
   7   4  19        3.28        3.79      3.21 o 
   8   4  19      183.43      203.59     10.18 o 
   9   4  19       50.11       54.91      6.86 o 
  10   4  19        1.52        4.08      4.26 o 
  11   4  19        1.09        2.01      3.92 o 
   1   5  19        0.90        5.64      2.77 o 
   2   5  19      149.15      154.61      8.10 o 
   3   5  19        7.15       11.04      3.84 o 
   4   5  19       39.15       44.40      6.59 o 
   5   5  19        5.18       10.84      3.65 o 
   6   5  19       51.75       52.94      6.40 o 
   7   5  19        3.73        7.06      4.11 o 
   8   5  19        2.63        8.44      3.84 o 
   9   5  19        0.07        1.81      3.25 o 
  10   5  19       57.87       74.58      9.09 o 
  11   5  19        0.03        2.74      3.49 o 
   0   6  19     3120.04     2906.08    125.06 o 
   1   6  19      145.00      142.32      8.14 o 
   2   6  19       98.54       89.63      6.76 o 
   3   6  19       75.44       86.74      6.63 o 
   4   6  19       12.70       20.69      3.55 o 
   5   6  19       32.01       35.86      5.56 o 
   6   6  19        5.22        5.10      2.97 o 
   7   6  19        0.97        5.39      3.76 o 
   8   6  19        1.28        7.01      3.10 o 
   9   6  19        0.02        2.09      4.05 o 
  10   6  19        7.30        7.18      3.61 o 
   1   7  19      377.18      313.42     17.04 o 
   2   7  19       74.21       82.20      8.53 o 
   3   7  19        3.05        2.39      2.56 o 
   4   7  19       94.47      103.65      7.32 o 
   5   7  19      121.11      131.39      7.12 o 
   6   7  19        4.59        9.15      4.74 o 
   7   7  19        3.43       18.62      3.87 o 
   8   7  19       27.81       48.43      5.86 o 
   9   7  19       23.52       22.09      4.66 o 
  10   7  19        0.07        9.13      3.71 o 
   0   8  19      114.34      106.25     17.21 o 
   1   8  19       29.36       40.57      8.55 o 
   2   8  19        7.83        9.53      3.85 o 
   3   8  19       30.43       38.12      7.01 o 
   4   8  19      263.97      259.80     10.87 o 
   5   8  19        4.16        9.12      3.49 o 
   6   8  19       48.41       58.48      6.78 o 
   7   8  19        1.28        9.39      3.51 o 
   8   8  19        0.90        9.52      4.39 o 
   9   8  19       10.63       26.36      5.34 o 
   1   9  19       71.22       87.72     11.42 o 
   2   9  19       16.65       26.69      5.40 o 
   3   9  19        1.09        5.48      4.45 o 
   4   9  19       15.14       20.99      4.94 o 
   5   9  19       51.23       62.36      6.83 o 
   6   9  19       35.98       50.21      6.14 o 
   7   9  19        0.04       13.18      5.72 o 
   8   9  19      134.27      201.99     15.42 o 
   0  10  19        3.62        9.60      7.20 o 
   1  10  19        0.07        7.80      3.41 o 
   2  10  19       21.28       42.30      6.12 o 
   3  10  19        8.18       25.14      4.75 o 
   4  10  19      200.54      244.60     15.76 o 
   5  10  19       70.59       70.06     10.51 o 
   6  10  19       28.98       30.06      6.16 o 
   7  10  19       92.01      125.52     14.71 o 
   1  11  19       92.63      114.86     19.81 o 
   2  11  19       23.49       31.59     15.51 o 
   3  11  19        0.05        6.02      4.23 o 
   4  11  19       87.13      122.84     13.72 o 
   5  11  19        5.18        4.70      4.74 o 
   0  12  19        9.40       18.81      9.80 o 
   1  12  19       27.69       48.02     14.21 o 
   2  12  19        8.38       14.81      9.40 o 
   3  12  19        0.19       21.61      9.00 o 
   0   0  20     1134.00     1043.32     41.42 o 
   1   0  20      228.82      248.46     15.41 o 
   2   0  20     1168.35     1022.83     35.62 o 
   3   0  20      116.90      124.99     18.51 o 
   4   0  20      168.06      132.37     11.91 o 
   5   0  20        9.81        1.56      4.11 o 
   6   0  20       41.21       46.10      9.11 o 
   7   0  20       37.86       43.52      8.69 o 
   8   0  20        4.80       19.20      8.40 o 
   9   0  20        0.08        0.27      9.00 o 
  10   0  20       60.13       76.41     12.16 o 
  11   0  20        3.65        3.63      5.91 o 
   1   1  20      262.17      218.91      9.88 o 
   2   1  20       67.63       73.44      7.11 o 
   3   1  20      212.52      190.27      9.27 o 
   4   1  20        5.82       -1.18      3.01 o 
   5   1  20       23.47       17.87      4.24 o 
   6   1  20        1.41        4.28      3.49 o 
   7   1  20        0.36        3.70      3.64 o 
   8   1  20       46.70       46.54      6.40 o 
   9   1  20       35.69       50.01      6.94 o 
  10   1  20      119.18      158.55     11.02 o 
  11   1  20        0.52        4.01      4.19 o 
   0   2  20        7.52        7.21      4.50 o 
   1   2  20      669.43      607.10     15.76 o 
   2   2  20        9.04        5.79      3.38 o 
   3   2  20        0.70        8.38      3.19 o 
   4   2  20       81.92       68.25      7.90 o 
   5   2  20       10.24        7.92      3.63 o 
   6   2  20       70.89       78.79      7.81 o 
   7   2  20       11.80       13.85      4.53 o 
   8   2  20        3.93       11.98      3.97 o 
   9   2  20        0.11        9.15      3.92 o 
  10   2  20        0.07        3.13      3.55 o 
  11   2  20        0.15        7.87      4.30 o 
   1   3  20      197.42      172.61      8.65 o 
   2   3  20       15.21       18.80      3.89 o 
   3   3  20      390.73      352.84     13.46 o 
   4   3  20       15.68       16.48      3.90 o 
   5   3  20       33.40       37.24      5.63 o 
   6   3  20       88.01      104.80      8.80 o 
   7   3  20        1.22        5.08      3.38 o 
   8   3  20       46.27       47.63      6.24 o 
   9   3  20       89.99       96.44      8.93 o 
  10   3  20        2.19        6.27      3.70 o 
  11   3  20        0.88       -0.72      3.42 o 
   0   4  20        0.02        2.38      3.94 o 
   1   4  20      111.94      125.30      7.62 o 
   2   4  20        3.20        8.03      3.20 o 
   3   4  20      108.69      105.62      7.77 o 
   4   4  20        8.36       12.20      4.62 o 
   5   4  20        9.09       16.95      3.87 o 
   6   4  20        7.67       15.28      3.75 o 
   7   4  20       28.39       28.60      5.26 o 
   8   4  20        1.01       13.74      3.98 o 
   9   4  20       57.44       61.89      8.27 o 
  10   4  20        1.36       12.18      4.43 o 
   1   5  20      266.39      243.69     11.03 o 
   2   5  20        5.46       10.99      3.26 o 
   3   5  20       33.81       39.37      5.63 o 
   4   5  20        1.26        5.80      3.35 o 
   5   5  20       47.77       49.03      6.04 o 
   6   5  20       39.34       38.24      6.57 o 
   7   5  20        4.71        4.85      3.50 o 
   8   5  20        0.11       -1.25      3.40 o 
   9   5  20        7.72       13.94      4.45 o 
  10   5  20        9.74       17.95      5.34 o 
   0   6  20       45.58       45.79      7.72 o 
   1   6  20      106.22      113.30      7.34 o 
   2   6  20       91.75       91.52      8.87 o 
   3   6  20       42.30       48.82      9.20 o 
   4   6  20       36.44       37.02      6.16 o 
   5   6  20        6.79        8.12      3.29 o 
   6   6  20       53.28       49.01      6.82 o 
   7   6  20        0.31        9.02      3.17 o 
   8   6  20        0.89        4.75      3.06 o 
   9   6  20        2.45        2.87      4.30 o 
  10   6  20        1.61       13.34      3.94 o 
   1   7  20      178.20      163.62     20.21 o 
   2   7  20       50.18       60.52      9.67 o 
   3   7  20       60.10       76.83      8.29 o 
   4   7  20        7.57       15.57      3.36 o 
   5   7  20       26.72       36.40      5.43 o 
   6   7  20       87.52       98.20      8.55 o 
   7   7  20        1.96       11.77      3.56 o 
   8   7  20       17.39       20.54      5.05 o 
   9   7  20        8.84       20.50      4.64 o 
   0   8  20        2.23        4.20      7.00 o 
   1   8  20        6.56       13.03      5.22 o 
   2   8  20       72.83       72.68     10.44 o 
   3   8  20      100.27      123.91     10.66 o 
   4   8  20      125.09      140.38      9.78 o 
   5   8  20       50.60       55.13      8.56 o 
   6   8  20       76.23       96.61     10.05 o 
   7   8  20        8.71       15.13      3.92 o 
   8   8  20        0.02        6.83      3.42 o 
   1   9  20       21.98       22.41      8.00 o 
   2   9  20       59.47       61.89      7.85 o 
   3   9  20        0.15       -0.90      4.36 o 
   4   9  20        6.37       11.09      3.87 o 
   5   9  20        0.04        4.96      3.30 o 
   6   9  20       26.83       49.08      7.17 o 
   7   9  20      143.88      178.54     14.32 o 
   0  10  20        4.20       15.21      7.80 o 
   1  10  20       15.37       21.69      5.35 o 
   2  10  20       53.84       86.84      9.15 o 
   3  10  20       16.35       26.19      5.04 o 
   4  10  20       52.44       79.39     10.89 o 
   5  10  20       13.25       34.80      7.35 o 
   6  10  20        2.05       17.01      8.60 o 
   1  11  20       23.98       39.02     12.01 o 
   2  11  20       15.73       25.00      6.08 o 
   3  11  20       37.50       81.71     11.05 o 
   4  11  20      156.46      200.66     14.14 o 
   1   1  21     2625.08     2199.70     30.71 o 
   2   1  21      294.23      268.38     11.06 o 
   3   1  21      111.80      136.73      8.25 o 
   4   1  21       26.60       41.34      6.12 o 
   5   1  21        2.70        6.05      4.22 o 
   6   1  21       26.71       36.19      5.76 o 
   7   1  21       59.68       91.16      8.62 o 
   8   1  21       22.48       31.83      5.74 o 
   9   1  21       10.11       11.77      4.60 o 
  10   1  21        2.86        8.14      4.35 o 
   0   2  21       10.08       14.15      5.80 o 
   1   2  21       81.41       98.32      8.13 o 
   2   2  21        4.02        5.49      3.07 o 
   3   2  21       21.97       31.13      5.06 o 
   4   2  21       21.92       16.99      4.18 o 
   5   2  21      326.14      296.94     12.11 o 
   6   2  21       22.46       19.39      4.85 o 
   7   2  21       28.13       27.70      5.22 o 
   8   2  21       32.47       31.59      5.61 o 
   9   2  21        0.64        6.71      3.63 o 
  10   2  21       11.24       17.61      4.87 o 
   1   3  21      263.37      233.08     10.28 o 
   2   3  21        2.42       10.11      3.41 o 
   3   3  21       41.43       49.30      5.75 o 
   4   3  21        0.00        3.49      4.86 o 
   5   3  21      120.84      121.41      8.87 o 
   6   3  21       47.52       34.05      5.69 o 
   7   3  21        7.60       12.91      4.22 o 
   8   3  21        0.25        3.32      3.62 o 
   9   3  21        3.47       10.10      4.12 o 
  10   3  21       31.82       52.36      7.21 o 
   0   4  21      346.31      336.65     17.03 o 
   1   4  21        0.62        0.28      2.54 o 
   2   4  21        0.72        3.18      2.63 o 
   3   4  21      121.50      110.42      8.11 o 
   4   4  21       26.67       26.17      5.07 o 
   5   4  21      101.01      104.91      8.66 o 
   6   4  21        2.08       10.21      3.46 o 
   7   4  21        0.08       10.19      3.63 o 
   8   4  21       34.48       48.83      6.55 o 
   9   4  21       48.20       51.07      8.29 o 
  10   4  21       45.44       58.04      8.76 o 
   1   5  21        6.83       10.83      3.16 o 
   2   5  21        0.60        8.37      2.95 o 
   3   5  21      197.82      172.76      9.90 o 
   4   5  21       56.79       51.57      7.24 o 
   5   5  21        3.91       16.28      3.85 o 
   6   5  21       57.61       76.45      8.91 o 
   7   5  21       78.46       89.51      9.67 o 
   8   5  21       10.30       12.09      4.07 o 
   9   5  21       27.93       44.80      7.24 o 
   0   6  21       93.71      103.29     10.27 o 
   1   6  21        0.26       10.76      3.05 o 
   2   6  21       34.89       41.65      6.01 o 
   3   6  21       26.33       28.63      5.15 o 
   4   6  21       74.82       76.83      8.65 o 
   5   6  21       25.62       36.15      6.02 o 
   6   6  21       39.72       70.56      8.52 o 
   7   6  21       45.79       60.46      8.03 o 
   8   6  21        0.88       10.28      3.58 o 
   9   6  21       17.74       28.78      5.25 o 
   1   7  21       59.74       73.03     10.63 o 
   2   7  21        3.27        4.19      4.27 o 
   3   7  21      107.11      120.42      9.68 o 
   4   7  21        4.32        8.28      3.85 o 
   5   7  21       18.76       26.33      4.44 o 
   6   7  21       54.00       69.05      7.48 o 
   7   7  21       13.31       20.83      4.40 o 
   8   7  21       11.99       24.99      4.82 o 
   0   8  21      104.81      119.26     19.01 o 
   1   8  21       16.20       13.71      5.75 o 
   2   8  21        8.01       16.96      5.09 o 
   3   8  21       10.17        5.72      4.24 o 
   4   8  21        8.40       10.01      3.73 o 
   5   8  21       21.97       27.72      9.60 o 
   6   8  21        0.51        5.00      4.12 o 
   7   8  21       11.71       24.37      5.98 o 
   1   9  21       57.75       60.03     13.41 o 
   2   9  21        7.17       13.69     11.31 o 
   3   9  21        3.31        1.61      4.90 o 
   4   9  21        0.30        0.13      4.75 o 
   5   9  21       48.48       76.10     13.31 o 
   6   9  21       10.19       21.43      6.30 o 
   0  10  21        2.72       -6.00      5.80 o 
   1  10  21       13.67       28.86      6.86 o 
   2  10  21        0.57       16.81      7.00 o 
   3  10  21        0.41        9.54      3.92 o 
   4  10  21        5.23       21.71      6.08 o 
   1  11  21      174.90      220.71     20.21 o 
   2  11  21       18.00       41.61      8.76 o 
   0   0  22       98.00      104.85     17.01 o 
   1   0  22       61.49      101.67     11.81 o 
   2   0  22       21.90       56.75      9.33 o 
   3   0  22      190.35      145.69     12.02 o 
   4   0  22      161.14      156.28     18.41 o 
   5   0  22      305.06      280.02     17.04 o 
   6   0  22       11.43       12.74      7.00 o 
   7   0  22       27.05       30.33     10.51 o 
   8   0  22       15.64       19.45      6.77 o 
   9   0  22       69.69       84.03     12.59 o 
  10   0  22       13.29        9.29      6.25 o 
   1   1  22       35.25       59.12      6.52 o 
   2   1  22        0.03        7.24      3.12 o 
   3   1  22      196.16      182.08      9.22 o 
   4   1  22       10.91       10.66      3.96 o 
   5   1  22       58.53       60.10      6.98 o 
   6   1  22       38.51       49.48      6.46 o 
   7   1  22       10.50       14.86      4.59 o 
   8   1  22       27.18       46.76      6.79 o 
   9   1  22        3.20        6.53      4.26 o 
  10   1  22        0.38       -0.83      3.97 o 
   0   2  22      117.72      115.62     11.24 o 
   1   2  22        6.82        3.91      2.72 o 
   2   2  22      394.64      383.25     13.40 o 
   3   2  22       41.09       42.73      5.78 o 
   4   2  22        9.56       11.84      3.90 o 
   5   2  22      111.74      149.49      9.88 o 
   6   2  22      127.61      140.54     10.40 o 
   7   2  22       62.69       68.17      7.89 o 
   8   2  22       92.83       93.80      9.12 o 
   9   2  22      227.99      245.12     12.13 o 
  10   2  22       11.78       17.92      5.17 o 
   1   3  22       79.43       61.92      6.62 o 
   2   3  22      122.80      123.63      8.22 o 
   3   3  22      217.15      184.66     10.83 o 
   4   3  22       16.55       26.42      5.31 o 
   5   3  22        8.74       16.79      4.20 o 
   6   3  22       45.63       42.88      6.10 o 
   7   3  22       28.19       42.20      6.26 o 
   8   3  22      106.39      125.57     10.37 o 
   9   3  22        0.23        9.09      4.23 o 
   0   4  22        0.77        2.27      3.40 o 
   1   4  22      150.36      161.27      8.69 o 
   2   4  22        0.36        0.43      2.67 o 
   3   4  22       68.60       71.06      7.28 o 
   4   4  22      105.78      117.59     12.23 o 
   5   4  22       83.88       94.88      8.57 o 
   6   4  22        0.75        4.17      3.42 o 
   7   4  22      106.61      117.01      9.77 o 
   8   4  22        4.80       11.72      4.53 o 
   9   4  22       38.01       54.56      8.78 o 
   1   5  22      117.09       96.95      8.04 o 
   2   5  22      200.26      226.75     10.25 o 
   3   5  22        0.01       10.67      3.59 o 
   4   5  22       16.88       28.04      4.64 o 
   5   5  22        6.90       20.78      4.93 o 
   6   5  22       77.54      100.22     10.24 o 
   7   5  22       11.70       20.67      4.87 o 
   8   5  22       25.52       39.55      7.03 o 
   0   6  22       52.95       64.57      9.27 o 
   1   6  22      107.85      121.28      9.70 o 
   2   6  22       13.14       22.09      4.86 o 
   3   6  22       17.81       21.79      4.53 o 
   4   6  22       64.37       71.89      9.02 o 
   5   6  22        0.00        6.34      4.97 o 
   6   6  22       13.35       22.01      6.23 o 
   7   6  22       54.71       51.41      6.44 o 
   8   6  22        0.12       12.29      3.98 o 
   1   7  22        9.36       11.43      5.28 o 
   2   7  22      141.67      159.43     13.09 o 
   3   7  22       57.39       71.48     10.36 o 
   4   7  22        0.42       16.32      3.91 o 
   5   7  22       10.84       12.06      3.83 o 
   6   7  22       98.95      123.41      9.30 o 
   7   7  22       10.67       16.75      4.39 o 
   0   8  22        8.33        8.00      6.60 o 
   1   8  22        3.55       14.86      5.82 o 
   2   8  22       10.49       25.85      9.30 o 
   3   8  22       48.00       51.56      9.39 o 
   4   8  22        7.93        2.97      4.32 o 
   5   8  22       90.42      121.48     14.01 o 
   6   8  22       26.81       52.94      9.60 o 
   1   9  22        3.56        9.00      7.00 o 
   2   9  22       22.98       32.30      7.64 o 
   3   9  22        1.66       15.15      5.24 o 
   4   9  22        0.44       12.36      5.41 o 
   5   9  22        0.22        7.09      4.58 o 
   0  10  22      102.25      107.65     19.21 o 
   1  10  22       17.14       30.70      6.62 o 
   2  10  22       25.46       44.31     10.11 o 
   3  10  22       22.50       44.14      8.82 o 
   1   1  23       16.66       27.19      4.81 o 
   2   1  23      115.64      105.92      8.74 o 
   3   1  23       73.50       84.97      7.85 o 
   4   1  23        0.92       10.70      4.42 o 
   5   1  23        0.03        3.75      2.97 o 
   6   1  23      315.20      323.12     13.27 o 
   7   1  23       97.09      149.67     11.06 o 
   8   1  23        0.20        8.47      3.94 o 
   9   1  23      111.23      142.38     11.55 o 
   0   2  23      469.49      408.28     19.81 o 
   1   2  23       33.40       38.18      5.07 o 
   2   2  23       95.63      105.03      8.47 o 
   3   2  23       23.22       32.09      5.05 o 
   4   2  23        7.73       10.14      3.94 o 
   5   2  23        2.38        7.28      3.63 o 
   6   2  23       75.23       84.50      8.57 o 
   7   2  23        0.84        9.70      4.16 o 
   8   2  23        1.69       11.33      4.30 o 
   9   2  23       24.07       46.48      6.85 o 
   1   3  23        3.18        7.30      2.99 o 
   2   3  23        0.15        4.55      2.65 o 
   3   3  23       10.05       11.64      3.44 o 
   4   3  23       36.79       33.62      6.37 o 
   5   3  23       60.03       84.54      8.18 o 
   6   3  23       74.78       76.67      8.14 o 
   7   3  23       37.79       38.08      6.18 o 
   8   3  23       57.87       57.87      7.52 o 
   0   4  23      135.47      129.83     12.01 o 
   1   4  23        4.37       10.74      3.13 o 
   2   4  23       14.82       17.52      3.90 o 
   3   4  23        8.93        9.23      3.23 o 
   4   4  23       88.35      102.95     10.20 o 
   5   4  23        2.05        3.40      2.98 o 
   6   4  23      169.73      162.92      9.81 o 
   7   4  23       13.56       28.27      5.45 o 
   8   4  23       71.71       75.94      9.64 o 
   1   5  23       31.77       48.21      5.80 o 
   2   5  23       20.43       24.43      4.22 o 
   3   5  23      146.88      159.10      9.94 o 
   4   5  23      134.40      149.45     11.28 o 
   5   5  23        0.92        9.46      4.09 o 
   6   5  23       31.59       60.91      8.04 o 
   7   5  23       13.55       15.78      4.76 o 
   0   6  23       31.69       63.58      9.29 o 
   1   6  23        0.45        8.67      3.55 o 
   2   6  23       12.92       17.28      4.62 o 
   3   6  23        0.45        3.51      3.24 o 
   4   6  23       12.35       15.75      4.14 o 
   5   6  23        3.88       11.68      3.95 o 
   6   6  23        4.11       12.77      3.83 o 
   7   6  23       10.46       21.41      5.37 o 
   1   7  23      112.07      117.92     13.93 o 
   2   7  23        0.83        6.60      8.00 o 
   3   7  23       28.82       37.27      7.93 o 
   4   7  23        3.74       10.63      5.90 o 
   5   7  23       89.28      114.28     11.22 o 
   6   7  23       14.83       23.97      5.60 o 
   0   8  23        3.37        0.20      6.00 o 
   1   8  23        0.20       10.13      5.45 o 
   2   8  23        0.25        6.17      6.50 o 
   3   8  23        3.52        6.91      5.09 o 
   4   8  23        3.80        3.00      4.93 o 
   5   8  23       25.14       50.77      9.63 o 
   1   9  23        0.05       -3.20      7.00 o 
   2   9  23        3.72        9.17      8.30 o 
   3   9  23        4.63        8.49      5.02 o 
   0   0  24       90.81       92.85     16.81 o 
   1   0  24        0.97        0.36      3.46 o 
   2   0  24      116.45       90.95     11.72 o 
   3   0  24      300.98      294.05     17.33 o 
   4   0  24       30.06       27.61     10.21 o 
   5   0  24      200.81      225.71     16.05 o 
   6   0  24        5.54       11.75      6.06 o 
   7   0  24       14.24       18.33      6.83 o 
   8   0  24       10.09       13.63      6.24 o 
   1   1  24      127.16       94.64      8.42 o 
   2   1  24        3.66        8.82      2.97 o 
   3   1  24       89.15       73.36      7.49 o 
   4   1  24       43.99       57.12      8.09 o 
   5   1  24        2.17        6.59      3.33 o 
   6   1  24        0.95        4.38      3.38 o 
   7   1  24       24.72       29.50      5.81 o 
   8   1  24       22.16       37.70      6.44 o 
   0   2  24       21.27       19.18      5.28 o 
   1   2  24        0.03        0.31      3.21 o 
   2   2  24        5.10        3.40      2.97 o 
   3   2  24       91.55       84.70      7.96 o 
   4   2  24       11.18       22.21      5.18 o 
   5   2  24        9.90       12.21      4.01 o 
   6   2  24        5.53        7.99      4.29 o 
   7   2  24       36.69       51.30      7.21 o 
   8   2  24        0.02        9.78      4.24 o 
   1   3  24       16.75       22.27      4.09 o 
   2   3  24       16.96       23.35      4.41 o 
   3   3  24        0.31        1.94      2.73 o 
   4   3  24       52.23       72.02      9.46 o 
   5   3  24       67.72       79.48      8.49 o 
   6   3  24       60.46       74.85      8.28 o 
   7   3  24       44.87       73.30      8.53 o 
   0   4  24        0.98        4.30      3.93 o 
   1   4  24        0.81        7.16      3.22 o 
   2   4  24        2.52        6.58      3.14 o 
   3   4  24        3.95        5.65      2.98 o 
   4   4  24       19.43       19.43      6.60 o 
   5   4  24       56.55       98.81      9.08 o 
   6   4  24       80.65       83.67      8.31 o 
   7   4  24       30.35       35.74      6.82 o 
   1   5  24      278.36      296.06     12.16 o 
   2   5  24       10.70       21.18      4.22 o 
   3   5  24       17.80       26.98      5.43 o 
   4   5  24      147.41      180.08     11.64 o 
   5   5  24        2.53        8.02      3.84 o 
   6   5  24       98.70      148.32     11.86 o 
   0   6  24        4.92       20.21      9.60 o 
   1   6  24        6.34        7.61      4.14 o 
   2   6  24        2.33       10.79      4.28 o 
   3   6  24        2.78        4.04      3.50 o 
   4   6  24        0.44       11.54      4.07 o 
   5   6  24       15.69       31.89      5.89 o 
   6   6  24        0.27        7.98      4.14 o 
   1   7  24      146.31      160.11     14.98 o 
   2   7  24       47.18       54.03     13.41 o 
   3   7  24        0.15        9.68      7.60 o 
   4   7  24      105.10      126.16     18.81 o 
   0   8  24       56.56       51.23     13.41 o 
   1   8  24        0.78        1.16      5.60 o 
   2   8  24        0.27        1.20      7.20 o 
   3   8  24        1.12       12.13      6.00 o 
   1   1  25       10.34        6.84      2.95 o 
   2   1  25      157.54      153.50      9.03 o 
   3   1  25        0.28        6.23      2.80 o 
   4   1  25      103.65      134.75     12.16 o 
   5   1  25       85.84       93.39      9.04 o 
   6   1  25       17.86       24.51      5.48 o 
   7   1  25      123.65      145.23     11.46 o 
   0   2  25       15.74       17.11      5.24 o 
   1   2  25        0.79        1.02      2.52 o 
   2   2  25        5.13        8.65      3.02 o 
   3   2  25        0.29        4.66      3.57 o 
   4   2  25       53.73       70.60      8.86 o 
   5   2  25       34.86       36.09      6.00 o 
   6   2  25        0.01        4.82      3.87 o 
   1   3  25        0.25        7.84      2.99 o 
   2   3  25       78.17      102.53      8.85 o 
   3   3  25       32.53       27.97      4.99 o 
   4   3  25       38.10       65.45      8.87 o 
   5   3  25        3.72        1.61      3.35 o 
   6   3  25       54.45       96.26      9.61 o 
   0   4  25       14.10       13.36      5.53 o 
   1   4  25       25.47       30.51      5.54 o 
   2   4  25       31.11       34.85      5.20 o 
   3   4  25      138.11      157.12     10.38 o 
   4   4  25      128.64      141.74      9.64 o 
   5   4  25       26.43       22.92      5.05 o 
   6   4  25       58.35       64.57      8.80 o 
   1   5  25        2.01       10.20      5.05 o 
   2   5  25       15.12       13.29      3.46 o 
   3   5  25       22.49       34.51      6.03 o 
   4   5  25        0.80        3.56      4.07 o 
   5   5  25        4.71        9.70      5.92 o 
   0   6  25      169.68      235.92     23.81 o 
   1   6  25      199.92      204.21     15.99 o 
   2   6  25       96.54      126.44     11.79 o 
   3   6  25      129.93      149.65     10.38 o 
   4   6  25        0.04       17.08      4.32 o 
   1   7  25       16.48       14.57      6.15 o 
   2   7  25        4.90       16.01      9.00 o 
   0   0  26        5.50        8.60      6.20 o 
   1   0  26        6.49       16.96      7.30 o 
   2   0  26       68.97       90.61     12.17 o 
   3   0  26       79.83       78.76     11.03 o 
   4   0  26       62.25       82.96     11.81 o 
   5   0  26        0.19       -5.80      4.33 o 
   1   1  26        0.80        6.87      2.80 o 
   2   1  26        2.38        6.54      2.91 o 
   3   1  26        0.05        2.89      3.70 o 
   4   1  26        0.04        7.69      4.21 o 
   5   1  26        0.19       11.51      4.34 o 
   0   2  26        3.33       -0.11      3.87 o 
   1   2  26        0.85        6.93      3.09 o 
   2   2  26        8.22       10.40      3.20 o 
   3   2  26       49.61       63.99      7.16 o 
   4   2  26        2.20       20.06      6.46 o 
   5   2  26       55.08       97.19      9.46 o 
   1   3  26        0.01        4.63      2.93 o 
   2   3  26        2.90        7.85      3.52 o 
   3   3  26        1.68        3.25      3.32 o 
   4   3  26       74.20       97.99     11.26 o 
   5   3  26       15.48       21.67      5.16 o 
   0   4  26        7.54        4.36      4.80 o 
   1   4  26       13.66       25.80      4.86 o 
   2   4  26       95.23      109.61      9.61 o 
   3   4  26        0.14        6.47      3.69 o 
   4   4  26       47.75       75.64      8.21 o 
   1   5  26        1.66       10.72      3.35 o 
   2   5  26      100.26      136.62     12.37 o 
   3   5  26        1.88        9.12      9.51 o 
   1   1  27        1.00        6.61      3.24 o 
   2   1  27        2.31        6.19      3.04 o 
   3   1  27        5.63       20.00      4.04 o 
   0   2  27        2.33       17.10      5.44 o 
   1   2  27        3.35       13.88      3.67 o 
   2   2  27        4.86        8.36      5.40 o 
   3   2  27       31.20       69.72      7.73 o 
   1   3  27       23.31       29.25      5.30 o 
   2   3  27        2.86        7.50      3.35 o 
                                                 
